# Supplementary material for: Socioeconomic status and stroke incidence, prevalence, mortality, and worldwide burden: an ecological analysis from the Global Burden of Disease Study 2017
Source: BMC Med. 2019 Oct 24;17:191. doi: 10.1186/s12916-019-1397-3 (PMC6813111; doi:10.1186/s12916-019-1397-3)
Supplement: Supplementary file 2 — Table S1. Absolute numbers and rates of stroke mortality and burden attributable to modifiable risk factors. (XLSX 534 kb) [file 12916_2019_1397_MOESM2_ESM.xlsx]

## Sheet: S1
Table S1. Absolute numbers and rates of stroke mortality and burden attributable to modifiable risk factors
		Stroke			Ischemic stroke			Intracerebral haemorrhage			Subarachnoid haemorrhage
		1990	2017		1990	2017		1990	2017		1990	2017
		Mean (95% UI)	Mean (95% UI)	Change (%)	Mean (95% UI)	Mean (95% UI)	Change (%)	Mean (95% UI)	Mean (95% UI)	Change (%)	Mean (95% UI)	Mean (95% UI)	Change (%)
Deaths
Global
All risk factors	Number (thousand)	3761.9 (3592.5 to 3947)	5246.1 (4973.4 to 5493.5)	39 (35 to 43)	1587.3 (1460.5 to 1714.7)	2280.9 (2080.8 to 2487.3)	44 (39 to 49)	1816.7 (1703.3 to 1973.7)	2590.6 (2434.7 to 2743.9)	43 (35 to 49)	357.9 (284 to 413.5)	374.6 (341.7 to 414.9)	5 (-6 to 30)
	All-age rate per 100,000	69.7 (66.6 to 73.2)	68.7 (65.1 to 71.9)	-2 (-4 to 1)	29.4 (27.1 to 31.8)	29.9 (27.2 to 32.6)	1 (-2 to 5)	33.7 (31.6 to 36.6)	33.9 (31.9 to 35.9)	1 (-5 to 5)	6.6 (5.3 to 7.7)	4.9 (4.5 to 5.4)	-26 (-34 to -8)
Air pollution	Number (thousand)	565.5 (469.2 to 663.0)	676.8 (550.5 to 806.6)	20 (14 to 26)	203.3 (162.3 to 243.8)	264.8 (209.1 to 322.5)	30 (23 to 38)	298.6 (246.1 to 354.6)	358.5 (291.8 to 427.7)	20 (11 to 27)	63.6 (47.0 to 78.8)	53.6 (42.7 to 65.3)	-16 (-25 to 8)
	All-age rate per 100,000	10.5 (8.7 to 12.3)	8.9 (7.2 to 10.6)	-16 (-20 to -11)	3.8 (3.0 to 4.5)	3.5 (2.7 to 4.2)	-8 (-13 to -3)	5.5 (4.6 to 6.6)	4.7 (3.8 to 5.6)	-15 (-22 to -10)	1.2 (0.9 to 1.5)	0.7 (0.6 to 0.9)	-41 (-47 to -24)
Other environmental risks	Number (thousand)	237.0 (154.8 to 327.0)	369.6 (247.2 to 504.1)	56 (45 to 69)	73.9 (43.7 to 110.0)	138.7 (86.9 to 200.0)	88 (69 to 114)	134.6 (86.6 to 190.9)	204.7 (131.7 to 292.5)	52 (37 to 68)	28.6 (16.2 to 42.6)	26.2 (16.0 to 38.1)	-8 (-23 to 24)
	All-age rate per 100,000	4.4 (2.9 to 6.1)	4.8 (3.2 to 6.6)	10 (3 to 19)	1.4 (0.8 to 2.0)	1.8 (1.1 to 2.6)	33 (19 to 51)	2.5 (1.6 to 3.5)	2.7 (1.7 to 3.8)	7 (-4 to 19)	0.5 (0.3 to 0.8)	0.3 (0.2 to 0.5)	-35 (-45 to -13)
Tobacco	Number (thousand)	901.0 (843.7 to 963.7)	1051.4 (980.8 to 1123.0)	17 (12 to 22)	330.2 (306.3 to 357.8)	399.3 (369.1 to 433.4)	21 (15 to 27)	469.3 (428.8 to 515.4)	567.0 (527.6 to 606.9)	21 (13 to 28)	101.5 (78.8 to 121.0)	85.0 (75.8 to 97.0)	-16 (-27 to 4)
	All-age rate per 100,000	16.7 (15.6 to 17.9)	13.8 (12.8 to 14.7)	-18 (-21 to -14)	6.1 (5.7 to 6.6)	5.2 (4.8 to 5.7)	-15 (-19 to -11)	8.7 (7.9 to 9.6)	7.4 (6.9 to 7.9)	-15 (-20 to -9)	1.9 (1.5 to 2.2)	1.1 (1.0 to 1.3)	-41 (-48 to -27)
Alcohol use	Number (thousand)	325.5 (219.0 to 433.3)	563.7 (409.5 to 717.4)	73 (45 to 115)	41.4 (-16.7 to 104.9)	102.0 (27.6 to 181.0)	146 (-1553 to 1130)	284.0 (199.6 to 364.7)	461.6 (338.1 to 591.6)	63 (40 to 95)	0.0 (0.0 to 0.0)	0.0 (0.0 to 0.0)	0 (0 to 0)
	All-age rate per 100,000	6.0 (4.1 to 8.0)	7.4 (5.4 to 9.4)	22 (3 to 52)	0.8 (-0.3 to 1.9)	1.3 (0.4 to 2.4)	74 (-1126 to 768)	5.3 (3.7 to 6.8)	6.0 (4.4 to 7.7)	15 (-1 to 38)	0.0 (0.0 to 0.0)	0.0 (0.0 to 0.0)	0 (0 to 0)
High fasting plasma glucose	Number (thousand)	790.5 (524.1 to 1225.0)	1273.1 (848.3 to 1946.5)	61 (52 to 71)	372.3 (180.4 to 764.2)	594.1 (301.0 to 1210.3)	60 (49 to 71)	354.8 (221.5 to 540.9)	591.1 (367.5 to 877.9)	67 (55 to 80)	63.3 (40.3 to 95.8)	87.9 (56.6 to 128.8)	39 (22 to 69)
	All-age rate per 100,000	14.7 (9.7 to 22.7)	16.7 (11.1 to 25.5)	14 (7 to 21)	6.9 (3.3 to 14.2)	7.8 (3.9 to 15.8)	13 (5 to 21)	6.6 (4.1 to 10.0)	7.7 (4.8 to 11.5)	18 (9 to 27)	1.2 (0.7 to 1.8)	1.2 (0.7 to 1.7)	-2 (-14 to 19)
High systolic blood pressure	Number (thousand)	2365.3 (2014.3 to 2694.9)	3363.6 (2854.0 to 3858.6)	42 (37 to 48)	962.1 (756.3 to 1164.7)	1371.5 (1060.9 to 1678.3)	43 (37 to 49)	1170.0 (942.0 to 1389.7)	1734.4 (1395.9 to 2053.7)	48 (40 to 56)	233.2 (175.9 to 282.8)	257.7 (210.9 to 310.7)	10 (-1 to 36)
	All-age rate per 100,000	43.8 (37.3 to 50.0)	44.0 (37.4 to 50.5)	0 (-3 to 4)	17.8 (14.0 to 21.6)	17.9 (13.9 to 22.0)	1 (-3 to 5)	21.7 (17.5 to 25.8)	22.7 (18.3 to 26.9)	5 (-1 to 10)	4.3 (3.3 to 5.2)	3.4 (2.8 to 4.1)	-22 (-30 to -4)
High body-mass index	Number (thousand)	564.4 (293.6 to 891.2)	1065.4 (650.8 to 1519.4)	89 (66 to 125)	182.4 (93.6 to 291.3)	324.2 (183.5 to 493.3)	78 (62 to 100)	309.1 (157.3 to 503.1)	622.1 (380.5 to 907.0)	101 (74 to 145)	72.9 (38.4 to 117.2)	119.2 (78.7 to 164.5)	64 (32 to 111)
	All-age rate per 100,000	10.5 (5.4 to 16.5)	13.9 (8.5 to 19.9)	33 (17 to 59)	3.4 (1.7 to 5.4)	4.2 (2.4 to 6.5)	25 (14 to 41)	5.7 (2.9 to 9.3)	8.1 (5.0 to 11.9)	42 (23 to 73)	1.4 (0.7 to 2.2)	1.6 (1.0 to 2.2)	15 (-7 to 49)
Dietary risks	Number (thousand)	2272.9 (2036.7 to 2519.0)	2920.8 (2588.8 to 3241.4)	29 (23 to 33)	826.2 (683.7 to 956.7)	1115.3 (931.4 to 1294.8)	35 (29 to 42)	1190.2 (1009.5 to 1382.4)	1568.8 (1326.9 to 1789.6)	32 (23 to 38)	256.4 (193.5 to 307.2)	236.7 (196.9 to 276.6)	-8 (-18 to 17)
	All-age rate per 100,000	42.1 (37.8 to 46.7)	38.2 (33.9 to 42.4)	-9 (-13 to -6)	15.3 (12.7 to 17.7)	14.6 (12.2 to 16.9)	-5 (-9 to 1)	22.1 (18.7 to 25.6)	20.5 (17.4 to 23.4)	-7 (-13 to -2)	4.8 (3.6 to 5.7)	3.1 (2.6 to 3.6)	-35 (-42 to -17)
Low physical activity	Number (thousand)	206.2 (71.9 to 381.4)	295.3 (102.9 to 547.3)	43 (38 to 49)	206.2 (71.9 to 381.4)	295.3 (102.9 to 547.3)	43 (38 to 49)	0.0 (0.0 to 0.0)	0.0 (0.0 to 0.0)	0 (0 to 0)	0.0 (0.0 to 0.0)	0.0 (0.0 to 0.0)	0 (0 to 0)
	All-age rate per 100,000	3.8 (1.3 to 7.1)	3.9 (1.3 to 7.2)	1 (-2 to 5)	3.8 (1.3 to 7.1)	3.9 (1.3 to 7.2)	1 (-2 to 5)	0.0 (0.0 to 0.0)	0.0 (0.0 to 0.0)	0 (0 to 0)	0.0 (0.0 to 0.0)	0.0 (0.0 to 0.0)	0 (0 to 0)
Impaired kidney function	Number (thousand)	331.7 (256.5 to 411.1)	465.9 (364.8 to 579.1)	40 (32 to 49)	159.7 (115.3 to 205.8)	222.7 (162.2 to 288.4)	39 (30 to 49)	172.0 (139.8 to 208.5)	243.2 (198.8 to 293.5)	41 (32 to 50)	0.0 (0.0 to 0.0)	0.0 (0.0 to 0.0)	0 (0 to 0)
	All-age rate per 100,000	6.1 (4.8 to 7.6)	6.1 (4.8 to 7.6)	-1 (-7 to 5)	3.0 (2.1 to 3.8)	2.9 (2.1 to 3.8)	-2 (-8 to 5)	3.2 (2.6 to 3.9)	3.2 (2.6 to 3.8)	0 (-7 to 6)	0.0 (0.0 to 0.0)	0.0 (0.0 to 0.0)	0 (0 to 0)
High LDL cholesterol	Number (thousand)	382.9 (160.2 to 762.5)	531.7 (211.1 to 1082.1)	39 (29 to 46)	382.9 (160.2 to 762.5)	531.7 (211.1 to 1082.1)	39 (29 to 46)	0.0 (0.0 to 0.0)	0.0 (0.0 to 0.0)	0 (0 to 0)	0.0 (0.0 to 0.0)	0.0 (0.0 to 0.0)	0 (0 to 0)
	All-age rate per 100,000	7.1 (3.0 to 14.1)	7.0 (2.8 to 14.2)	-2 (-9 to 3)	7.1 (3.0 to 14.1)	7.0 (2.8 to 14.2)	-2 (-9 to 3)	0.0 (0.0 to 0.0)	0.0 (0.0 to 0.0)	0 (0 to 0)	0.0 (0.0 to 0.0)	0.0 (0.0 to 0.0)	0 (0 to 0)
World Bank Low Income
All risk factors	Number (thousand)	155.1 (141.2 to 168.5)	232.3 (215.1 to 248.6)	50 (39 to 63)	50.3 (42.6 to 58.4)	80.2 (66.9 to 92.3)	60 (46 to 74)	95.2 (84 to 107.8)	138.8 (125.8 to 152.3)	46 (34 to 60)	9.6 (6.8 to 13.5)	13.3 (9.5 to 19.7)	38 (19 to 62)
	All-age rate per 100,000	155.1 (141.2 to 168.5)	232.3 (215.1 to 248.6)	-26 (-31 to -20)	15.3 (12.9 to 17.7)	12 (10 to 13.8)	-21 (-28 to -14)	28.9 (25.5 to 32.7)	20.8 (18.9 to 22.8)	-28 (-34 to -21)	2.9 (2.1 to 4.1)	2 (1.4 to 3)	-32 (-41 to -20)
Air pollution	Number (thousand)	33.8 (28.3 to 39.7)	45.1 (37.7 to 52.9)	33 (21 to 46)	10.4 (8.4 to 12.9)	14.5 (11.4 to 17.9)	39 (26 to 53)	21.2 (17.2 to 25.3)	27.7 (22.8 to 32.8)	31 (19 to 45)	2.3 (1.6 to 3.3)	2.8 (1.9 to 4.3)	25 (7 to 46)
	All-age rate per 100,000	10.3 (8.6 to 12.1)	6.8 (5.6 to 7.9)	-34 (-40 to -28)	3.2 (2.5 to 3.9)	2.2 (1.7 to 2.7)	-31 (-38 to -24)	6.4 (5.2 to 7.7)	4.2 (3.4 to 4.9)	-35 (-41 to -28)	0.7 (0.5 to 1.0)	0.4 (0.3 to 0.7)	-38 (-47 to -28)
Other environmental risks	Number (thousand)	12.6 (8.3 to 17.2)	18.0 (12.0 to 24.5)	44 (31 to 61)	3.6 (2.3 to 5.1)	6.0 (3.8 to 8.5)	66 (50 to 87)	8.0 (5.0 to 11.4)	10.9 (6.9 to 15.5)	35 (21 to 53)	0.9 (0.5 to 1.5)	1.1 (0.6 to 1.8)	26 (8 to 51)
	All-age rate per 100,000	3.8 (2.5 to 5.2)	2.7 (1.8 to 3.7)	-29 (-35 to -21)	1.1 (0.7 to 1.5)	0.9 (0.6 to 1.3)	-18 (-26 to -8)	2.4 (1.5 to 3.5)	1.6 (1.0 to 2.3)	-33 (-40 to -24)	0.3 (0.1 to 0.4)	0.2 (0.1 to 0.3)	-38 (-47 to -25)
Tobacco	Number (thousand)	22.8 (20.0 to 25.7)	31.6 (27.7 to 35.2)	38 (27 to 53)	6.3 (5.2 to 7.5)	9.3 (7.7 to 11.1)	48 (33 to 65)	14.7 (12.6 to 17.1)	20.0 (17.4 to 22.7)	36 (23 to 52)	1.8 (1.2 to 2.6)	2.3 (1.6 to 3.5)	25 (4 to 52)
	All-age rate per 100,000	6.9 (6.1 to 7.8)	4.7 (4.1 to 5.3)	-32 (-37 to -25)	1.9 (1.6 to 2.3)	1.4 (1.2 to 1.7)	-27 (-34 to -19)	4.5 (3.8 to 5.2)	3.0 (2.6 to 3.4)	-33 (-39 to -25)	0.6 (0.4 to 0.8)	0.3 (0.2 to 0.5)	-38 (-49 to -25)
Alcohol use	Number (thousand)	11.0 (6.7 to 15.8)	13.3 (6.3 to 21.2)	21 (-14 to 49)	0.3 (-0.9 to 1.5)	-0.5 (-2.7 to 1.6)	-286 (-3141 to 2370)	10.8 (6.8 to 15.3)	13.8 (7.2 to 20.2)	28 (-1 to 53)	0.0 (0.0 to 0.0)	0.0 (0.0 to 0.0)	0 (0 to 0)
	All-age rate per 100,000	3.4 (2.0 to 4.8)	2.0 (0.9 to 3.2)	-40 (-58 to -26)	0.1 (-0.3 to 0.5)	-0.1 (-0.4 to 0.2)	-192 (-1603 to 1121)	3.3 (2.1 to 4.6)	2.1 (1.1 to 3.0)	-37 (-51 to -24)	0.0 (0.0 to 0.0)	0.0 (0.0 to 0.0)	0 (0 to 0)
High fasting plasma glucose	Number (thousand)	40.5 (26.6 to 58.5)	66.8 (43.6 to 95.8)	65 (48 to 85)	14.3 (6.8 to 27.9)	25.3 (12.3 to 50.8)	76 (55 to 104)	24.0 (13.6 to 37.6)	38.1 (22.3 to 59.0)	59 (42 to 80)	2.2 (1.1 to 3.7)	3.4 (1.8 to 5.8)	55 (32 to 85)
	All-age rate per 100,000	12.3 (8.1 to 17.7)	10.0 (6.5 to 14.4)	-18 (-27 to -8)	4.3 (2.1 to 8.5)	3.8 (1.8 to 7.6)	-13 (-23 to 1)	7.3 (4.1 to 11.4)	5.7 (3.3 to 8.8)	-21 (-30 to -11)	0.7 (0.3 to 1.1)	0.5 (0.3 to 0.9)	-23 (-35 to -9)
High systolic blood pressure	Number (thousand)	96.0 (80.5 to 111.7)	153.2 (129.3 to 174.1)	60 (48 to 73)	29.7 (22.6 to 36.6)	49.5 (37.9 to 61.3)	67 (53 to 82)	60.2 (47.3 to 73.4)	94.7 (77.4 to 111.0)	57 (45 to 72)	6.2 (4.3 to 8.9)	9.0 (6.2 to 13.8)	46 (26 to 71)
	All-age rate per 100,000	29.1 (24.4 to 33.9)	23.0 (19.4 to 26.1)	-21 (-27 to -14)	9.0 (6.9 to 11.1)	7.4 (5.7 to 9.2)	-17 (-24 to -10)	18.3 (14.3 to 22.3)	14.2 (11.6 to 16.7)	-22 (-29 to -15)	1.9 (1.3 to 2.7)	1.4 (0.9 to 2.1)	-28 (-38 to -15)
High body-mass index	Number (thousand)	18.3 (7.2 to 33.9)	42.5 (23.1 to 64.6)	131 (85 to 234)	4.0 (1.5 to 7.6)	9.7 (5.0 to 15.6)	145 (98 to 253)	12.8 (5.0 to 23.7)	29.3 (16.0 to 45.2)	129 (84 to 232)	1.6 (0.6 to 3.1)	3.5 (1.7 to 6.1)	117 (68 to 232)
	All-age rate per 100,000	5.6 (2.2 to 10.3)	6.4 (3.5 to 9.7)	14 (-8 to 65)	1.2 (0.5 to 2.3)	1.5 (0.8 to 2.3)	21 (-2 to 75)	3.9 (1.5 to 7.2)	4.4 (2.4 to 6.8)	13 (-9 to 64)	0.5 (0.2 to 1.0)	0.5 (0.3 to 0.9)	7 (-17 to 64)
Dietary risks	Number (thousand)	97.7 (84.1 to 112.5)	136.8 (117.5 to 156.7)	40 (29 to 53)	28.6 (22.2 to 35.2)	42.7 (32.8 to 52.1)	49 (36 to 63)	62.3 (50.3 to 75.1)	85.3 (69.0 to 101.9)	37 (25 to 51)	6.8 (4.8 to 9.8)	8.8 (6.1 to 13.1)	29 (11 to 51)
	All-age rate per 100,000	29.7 (25.5 to 34.1)	20.5 (17.6 to 23.5)	-31 (-36 to -24)	8.7 (6.7 to 10.7)	6.4 (4.9 to 7.8)	-26 (-33 to -19)	18.9 (15.3 to 22.8)	12.8 (10.4 to 15.3)	-32 (-38 to -26)	2.1 (1.5 to 3.0)	1.3 (0.9 to 2.0)	-36 (-45 to -25)
Low physical activity	Number (thousand)	5.6 (1.9 to 10.8)	9.0 (3.1 to 17.1)	60 (46 to 76)	5.6 (1.9 to 10.8)	9.0 (3.1 to 17.1)	60 (46 to 76)	0.0 (0.0 to 0.0)	0.0 (0.0 to 0.0)	0 (0 to 0)	0.0 (0.0 to 0.0)	0.0 (0.0 to 0.0)	0 (0 to 0)
	All-age rate per 100,000	1.7 (0.6 to 3.3)	1.3 (0.5 to 2.6)	-21 (-28 to -13)	1.7 (0.6 to 3.3)	1.3 (0.5 to 2.6)	-21 (-28 to -13)	0.0 (0.0 to 0.0)	0.0 (0.0 to 0.0)	0 (0 to 0)	0.0 (0.0 to 0.0)	0.0 (0.0 to 0.0)	0 (0 to 0)
Impaired kidney function	Number (thousand)	15.6 (12.4 to 19.2)	22.9 (18.1 to 28.1)	47 (34 to 62)	5.7 (4.2 to 7.4)	8.8 (6.3 to 11.6)	54 (38 to 70)	9.9 (7.8 to 12.2)	14.1 (11.3 to 17.2)	43 (30 to 58)	0.0 (0.0 to 0.0)	0.0 (0.0 to 0.0)	0 (0 to 0)
	All-age rate per 100,000	4.7 (3.8 to 5.8)	3.4 (2.7 to 4.2)	-27 (-34 to -20)	1.7 (1.3 to 2.2)	1.3 (0.9 to 1.7)	-24 (-32 to -16)	3.0 (2.4 to 3.7)	2.1 (1.7 to 2.6)	-29 (-36 to -22)	0.0 (0.0 to 0.0)	0.0 (0.0 to 0.0)	0 (0 to 0)
High LDL cholesterol	Number (thousand)	9.6 (5.1 to 18.3)	16.6 (8.3 to 31.9)	73 (52 to 93)	9.6 (5.1 to 18.3)	16.6 (8.3 to 31.9)	73 (52 to 93)	0.0 (0.0 to 0.0)	0.0 (0.0 to 0.0)	0 (0 to 0)	0.0 (0.0 to 0.0)	0.0 (0.0 to 0.0)	0 (0 to 0)
	All-age rate per 100,000	2.9 (1.5 to 5.6)	2.5 (1.2 to 4.8)	-14 (-25 to -4)	2.9 (1.5 to 5.6)	2.5 (1.2 to 4.8)	-14 (-25 to -4)	0.0 (0.0 to 0.0)	0.0 (0.0 to 0.0)	0 (0 to 0)	0.0 (0.0 to 0.0)	0.0 (0.0 to 0.0)	0 (0 to 0)
World Bank Lower Middle Income
All risk factors	Number (thousand)	1007.4 (957.2 to 1060.6)	1731 (1642.4 to 1813.6)	72 (63 to 80)	408.9 (365.3 to 461.6)	703.4 (625.6 to 797.2)	72 (63 to 82)	517.2 (458.7 to 566)	893.9 (819.4 to 959.3)	73 (62 to 84)	81.2 (67.1 to 103.7)	133.7 (116.8 to 159.3)	65 (47 to 87)
	All-age rate per 100,000	1007.4 (957.2 to 1060.6)	1731 (1642.4 to 1813.6)	6 (1 to 11)	21.2 (18.9 to 23.9)	22.5 (20 to 25.5)	6 (1 to 13)	26.8 (23.8 to 29.3)	28.6 (26.3 to 30.7)	7 (0 to 14)	4.2 (3.5 to 5.4)	4.3 (3.7 to 5.1)	2 (-9 to 15)
Air pollution	Number (thousand)	186.5 (155.9 to 217.0)	262.0 (215.1 to 311.6)	40 (31 to 50)	67.5 (53.7 to 82.2)	97.2 (76.5 to 121.1)	44 (33 to 56)	101.7 (82.5 to 120.2)	141.5 (113.5 to 169.5)	39 (28 to 50)	17.3 (13.1 to 23.2)	23.4 (18.0 to 30.1)	35 (20 to 53)
	All-age rate per 100,000	9.7 (8.1 to 11.2)	8.4 (6.9 to 10.0)	-13 (-19 to -7)	3.5 (2.8 to 4.3)	3.1 (2.5 to 3.9)	-11 (-18 to -4)	5.3 (4.3 to 6.2)	4.5 (3.6 to 5.4)	-14 (-21 to -7)	0.9 (0.7 to 1.2)	0.7 (0.6 to 1.0)	-17 (-26 to -6)
Other environmental risks	Number (thousand)	74.4 (49.8 to 100.3)	134.2 (90.3 to 180.5)	80 (68 to 94)	24.2 (14.9 to 34.5)	50.2 (32.3 to 71.2)	108 (89 to 133)	43.2 (27.6 to 60.4)	73.3 (47.0 to 103.3)	70 (55 to 85)	7.0 (4.2 to 10.9)	10.7 (6.5 to 15.8)	54 (33 to 86)
	All-age rate per 100,000	3.9 (2.6 to 5.2)	4.3 (2.9 to 5.8)	12 (4 to 20)	1.3 (0.8 to 1.8)	1.6 (1.0 to 2.3)	28 (17 to 44)	2.2 (1.4 to 3.1)	2.3 (1.5 to 3.3)	5 (-4 to 14)	0.4 (0.2 to 0.6)	0.3 (0.2 to 0.5)	-5 (-18 to 15)
Tobacco	Number (thousand)	210.0 (190.8 to 229.6)	307.8 (281.0 to 336.9)	47 (36 to 57)	74.2 (65.5 to 85.5)	108.6 (95.3 to 125.6)	46 (34 to 58)	116.6 (101.1 to 131.4)	172.3 (154.4 to 190.6)	48 (35 to 61)	19.2 (14.3 to 26.8)	27.0 (22.6 to 33.5)	40 (19 to 73)
	All-age rate per 100,000	10.9 (9.9 to 11.9)	9.9 (9.0 to 10.8)	-9 (-16 to -3)	3.8 (3.4 to 4.4)	3.5 (3.1 to 4.0)	-9 (-17 to -2)	6.0 (5.2 to 6.8)	5.5 (4.9 to 6.1)	-9 (-17 to 0)	1.0 (0.7 to 1.4)	0.9 (0.7 to 1.1)	-13 (-26 to 7)
Alcohol use	Number (thousand)	54.0 (33.4 to 75.3)	144.2 (108.3 to 182.6)	167 (116 to 265)	6.9 (-2.9 to 16.9)	29.2 (13.7 to 45.0)	326 (-2373 to 3243)	47.1 (31.9 to 63.3)	115.0 (83.7 to 149.5)	144 (102 to 210)	0.0 (0.0 to 0.0)	0.0 (0.0 to 0.0)	0 (0 to 0)
	All-age rate per 100,000	2.8 (1.7 to 3.9)	4.6 (3.5 to 5.9)	65 (34 to 126)	0.4 (-0.1 to 0.9)	0.9 (0.4 to 1.4)	163 (-1505 to 1967)	2.4 (1.7 to 3.3)	3.7 (2.7 to 4.8)	51 (25 to 92)	0.0 (0.0 to 0.0)	0.0 (0.0 to 0.0)	0 (0 to 0)
High fasting plasma glucose	Number (thousand)	227.4 (151.5 to 344.6)	500.7 (341.4 to 732.9)	120 (102 to 139)	100.1 (46.8 to 196.6)	215.9 (106.2 to 419.1)	116 (97 to 139)	110.9 (67.6 to 170.5)	249.5 (154.7 to 365.5)	125 (103 to 147)	16.3 (10.0 to 26.3)	35.4 (22.0 to 53.3)	117 (88 to 152)
	All-age rate per 100,000	11.8 (7.9 to 17.9)	16.0 (10.9 to 23.5)	36 (25 to 48)	5.2 (2.4 to 10.2)	6.9 (3.4 to 13.4)	33 (22 to 48)	5.7 (3.5 to 8.8)	8.0 (5.0 to 11.7)	39 (26 to 53)	0.8 (0.5 to 1.4)	1.1 (0.7 to 1.7)	34 (16 to 56)
High systolic blood pressure	Number (thousand)	643.1 (546.6 to 726.9)	1141.6 (978.3 to 1292.5)	78 (69 to 86)	248.6 (197.5 to 304.4)	435.8 (346.6 to 535.7)	75 (65 to 86)	340.4 (271.9 to 404.6)	612.6 (502.8 to 717.3)	80 (68 to 92)	54.1 (41.8 to 71.1)	93.2 (74.9 to 116.3)	72 (54 to 94)
	All-age rate per 100,000	33.3 (28.3 to 37.7)	36.6 (31.3 to 41.4)	10 (4 to 15)	12.9 (10.2 to 15.8)	14.0 (11.1 to 17.2)	8 (2 to 15)	17.6 (14.1 to 21.0)	19.6 (16.1 to 23.0)	11 (4 to 19)	2.8 (2.2 to 3.7)	3.0 (2.4 to 3.7)	6 (-5 to 20)
High body-mass index	Number (thousand)	123.3 (63.2 to 203.2)	355.3 (221.5 to 498.1)	188 (139 to 268)	37.8 (19.7 to 61.5)	95.2 (57.0 to 141.9)	152 (119 to 204)	71.5 (35.4 to 121.2)	218.4 (135.4 to 311.0)	205 (146 to 304)	14.0 (7.0 to 23.7)	41.7 (26.1 to 60.4)	199 (138 to 305)
	All-age rate per 100,000	6.4 (3.3 to 10.5)	11.4 (7.1 to 16.0)	78 (48 to 127)	2.0 (1.0 to 3.2)	3.1 (1.8 to 4.5)	56 (36 to 88)	3.7 (1.8 to 6.3)	7.0 (4.3 to 10.0)	89 (52 to 150)	0.7 (0.4 to 1.2)	1.3 (0.8 to 1.9)	85 (47 to 150)
Dietary risks	Number (thousand)	620.9 (548.7 to 695.7)	947.0 (830.6 to 1077.5)	53 (44 to 60)	224.4 (179.7 to 267.5)	339.6 (273.3 to 411.2)	51 (42 to 61)	339.1 (279.2 to 398.1)	522.3 (430.4 to 616.5)	54 (44 to 64)	57.5 (45.2 to 74.7)	85.2 (68.2 to 105.3)	48 (33 to 67)
	All-age rate per 100,000	32.2 (28.4 to 36.1)	30.3 (26.6 to 34.5)	-6 (-11 to -1)	11.6 (9.3 to 13.9)	10.9 (8.8 to 13.2)	-6 (-12 to 0)	17.6 (14.5 to 20.6)	16.7 (13.8 to 19.8)	-5 (-11 to 1)	3.0 (2.3 to 3.9)	2.7 (2.2 to 3.4)	-8 (-18 to 3)
Low physical activity	Number (thousand)	48.3 (16.3 to 91.0)	82.4 (28.3 to 153.0)	71 (61 to 81)	48.3 (16.3 to 91.0)	82.4 (28.3 to 153.0)	71 (61 to 81)	0.0 (0.0 to 0.0)	0.0 (0.0 to 0.0)	0 (0 to 0)	0.0 (0.0 to 0.0)	0.0 (0.0 to 0.0)	0 (0 to 0)
	All-age rate per 100,000	2.5 (0.8 to 4.7)	2.6 (0.9 to 4.9)	5 (0 to 12)	2.5 (0.8 to 4.7)	2.6 (0.9 to 4.9)	5 (0 to 12)	0.0 (0.0 to 0.0)	0.0 (0.0 to 0.0)	0 (0 to 0)	0.0 (0.0 to 0.0)	0.0 (0.0 to 0.0)	0 (0 to 0)
Impaired kidney function	Number (thousand)	98.0 (78.6 to 118.9)	173.7 (140.1 to 211.2)	77 (67 to 88)	44.2 (32.9 to 56.0)	76.5 (57.3 to 97.0)	73 (61 to 86)	53.7 (43.0 to 64.9)	97.2 (79.4 to 117.4)	81 (68 to 94)	0.0 (0.0 to 0.0)	0.0 (0.0 to 0.0)	0 (0 to 0)
	All-age rate per 100,000	5.1 (4.1 to 6.2)	5.6 (4.5 to 6.8)	10 (3 to 16)	2.3 (1.7 to 2.9)	2.5 (1.8 to 3.1)	7 (0 to 15)	2.8 (2.2 to 3.4)	3.1 (2.5 to 3.8)	12 (4 to 20)	0.0 (0.0 to 0.0)	0.0 (0.0 to 0.0)	0 (0 to 0)
High LDL cholesterol	Number (thousand)	87.3 (42.4 to 169.3)	149.0 (71.0 to 295.6)	71 (59 to 82)	87.3 (42.4 to 169.3)	149.0 (71.0 to 295.6)	71 (59 to 82)	0.0 (0.0 to 0.0)	0.0 (0.0 to 0.0)	0 (0 to 0)	0.0 (0.0 to 0.0)	0.0 (0.0 to 0.0)	0 (0 to 0)
	All-age rate per 100,000	4.5 (2.2 to 8.8)	4.8 (2.3 to 9.5)	5 (-1 to 12)	4.5 (2.2 to 8.8)	4.8 (2.3 to 9.5)	5 (-1 to 12)	0.0 (0.0 to 0.0)	0.0 (0.0 to 0.0)	0 (0 to 0)	0.0 (0.0 to 0.0)	0.0 (0.0 to 0.0)	0 (0 to 0)
World Bank Upper Middle Income
All risk factors	Number (thousand)	1770.6 (1689.6 to 1872.6)	2589.6 (2445.1 to 2725)	46 (40 to 52)	678 (629.6 to 736.3)	1136 (1046.7 to 1224.7)	68 (58 to 77)	890.9 (830.5 to 1002.6)	1290.1 (1206.8 to 1370.2)	45 (31 to 54)	201.7 (132.3 to 233.3)	163.4 (143.4 to 180.7)	-19 (-32 to 16)
	All-age rate per 100,000	83.9 (80 to 88.7)	98.3 (92.8 to 103.4)	17 (12 to 22)	32.1 (29.8 to 34.9)	43.1 (39.7 to 46.5)	34 (27 to 41)	42.2 (39.3 to 47.5)	49 (45.8 to 52)	16 (5 to 23)	9.6 (6.3 to 11)	6.2 (5.4 to 6.9)	-35 (-45 to -7)
Air pollution	Number (thousand)	274.9 (226.0 to 324.2)	319.5 (254.3 to 386.8)	16 (7 to 25)	90.3 (71.8 to 110.3)	128.9 (99.8 to 160.6)	43 (29 to 56)	147.3 (119.8 to 180.5)	168.7 (134.7 to 202.4)	15 (1 to 25)	37.2 (23.1 to 46.4)	21.9 (16.9 to 26.8)	-41 (-51 to -13)
	All-age rate per 100,000	13.0 (10.7 to 15.4)	12.1 (9.7 to 14.7)	-7 (-14 to 0)	4.3 (3.4 to 5.2)	4.9 (3.8 to 6.1)	14 (3 to 25)	7.0 (5.7 to 8.6)	6.4 (5.1 to 7.7)	-8 (-19 to 0)	1.8 (1.1 to 2.2)	0.8 (0.6 to 1.0)	-53 (-61 to -30)
Other environmental risks	Number (thousand)	123.2 (82.8 to 166.8)	194.4 (131.4 to 263.7)	58 (44 to 75)	33.6 (20.3 to 48.9)	71.9 (45.6 to 103.3)	114 (85 to 153)	71.3 (46.0 to 101.1)	110.2 (71.3 to 158.3)	55 (32 to 79)	18.3 (9.4 to 27.5)	12.3 (7.6 to 18.1)	-33 (-47 to 7)
	All-age rate per 100,000	5.8 (3.9 to 7.9)	7.4 (5.0 to 10.0)	26 (16 to 40)	1.6 (1.0 to 2.3)	2.7 (1.7 to 3.9)	71 (48 to 103)	3.4 (2.2 to 4.8)	4.2 (2.7 to 6.0)	24 (6 to 43)	0.9 (0.4 to 1.3)	0.5 (0.3 to 0.7)	-46 (-58 to -14)
Tobacco	Number (thousand)	461.2 (426.9 to 498.3)	610.8 (570.3 to 654.7)	32 (24 to 41)	154.0 (140.1 to 169.7)	238.5 (222.3 to 255.7)	55 (43 to 67)	249.6 (226.0 to 281.8)	329.9 (306.7 to 354.6)	32 (19 to 44)	57.6 (38.3 to 69.8)	42.4 (35.9 to 48.1)	-26 (-40 to 5)
	All-age rate per 100,000	21.8 (20.2 to 23.6)	23.2 (21.6 to 24.8)	6 (-1 to 13)	7.3 (6.6 to 8.0)	9.1 (8.4 to 9.7)	24 (15 to 34)	11.8 (10.7 to 13.3)	12.5 (11.6 to 13.5)	6 (-5 to 15)	2.7 (1.8 to 3.3)	1.6 (1.4 to 1.8)	-41 (-52 to -16)
Alcohol use	Number (thousand)	163.4 (107.2 to 220.7)	356.8 (246.4 to 461.7)	118 (71 to 196)	17.1 (-5.7 to 42.0)	78.2 (33.1 to 126.8)	358 (-2886 to 2769)	146.3 (101.2 to 191.7)	278.7 (197.6 to 362.6)	90 (52 to 148)	0.0 (0.0 to 0.0)	0.0 (0.0 to 0.0)	0 (0 to 0)
	All-age rate per 100,000	7.7 (5.1 to 10.5)	13.5 (9.4 to 17.5)	75 (37 to 137)	0.8 (-0.3 to 2.0)	3.0 (1.3 to 4.8)	267 (-2332 to 2199)	6.9 (4.8 to 9.1)	10.6 (7.5 to 13.8)	53 (22 to 99)	0.0 (0.0 to 0.0)	0.0 (0.0 to 0.0)	0 (0 to 0)
High fasting plasma glucose	Number (thousand)	315.5 (214.2 to 471.1)	493.0 (326.3 to 748.0)	56 (42 to 71)	136.9 (69.2 to 271.3)	235.5 (122.4 to 464.4)	72 (55 to 94)	147.0 (94.0 to 212.0)	226.1 (144.0 to 333.8)	54 (38 to 72)	31.6 (17.9 to 48.1)	31.4 (20.4 to 45.9)	-1 (-17 to 38)
	All-age rate per 100,000	14.9 (10.1 to 22.3)	18.7 (12.4 to 28.4)	25 (14 to 37)	6.5 (3.3 to 12.9)	8.9 (4.6 to 17.6)	38 (24 to 56)	7.0 (4.5 to 10.0)	8.6 (5.5 to 12.7)	23 (10 to 38)	1.5 (0.8 to 2.3)	1.2 (0.8 to 1.7)	-20 (-34 to 11)
High systolic blood pressure	Number (thousand)	1080.2 (904.1 to 1244.4)	1653.0 (1384.0 to 1911.7)	53 (45 to 62)	401.2 (315.8 to 485.4)	683.9 (533.6 to 832.2)	70 (59 to 84)	552.8 (439.5 to 669.5)	856.4 (676.3 to 1028.0)	55 (39 to 68)	126.1 (81.0 to 158.6)	112.8 (90.0 to 135.8)	-11 (-25 to 30)
	All-age rate per 100,000	51.2 (42.8 to 58.9)	62.7 (52.5 to 72.6)	23 (16 to 30)	19.0 (15.0 to 23.0)	26.0 (20.2 to 31.6)	37 (28 to 47)	26.2 (20.8 to 31.7)	32.5 (25.7 to 39.0)	24 (11 to 35)	6.0 (3.8 to 7.5)	4.3 (3.4 to 5.2)	-28 (-40 to 4)
High body-mass index	Number (thousand)	278.8 (139.3 to 449.4)	532.2 (313.3 to 777.9)	91 (65 to 132)	87.4 (45.2 to 140.5)	172.2 (94.0 to 265.3)	97 (75 to 124)	154.7 (75.3 to 257.7)	307.7 (179.7 to 455.8)	99 (68 to 147)	36.7 (17.6 to 64.0)	52.3 (33.7 to 72.8)	42 (7 to 105)
	All-age rate per 100,000	13.2 (6.6 to 21.3)	20.2 (11.9 to 29.5)	53 (32 to 86)	4.1 (2.1 to 6.7)	6.5 (3.6 to 10.1)	58 (41 to 80)	7.3 (3.6 to 12.2)	11.7 (6.8 to 17.3)	59 (35 to 98)	1.7 (0.8 to 3.0)	2.0 (1.3 to 2.8)	14 (-14 to 65)
Dietary risks	Number (thousand)	1186.3 (1061.1 to 1310.4)	1538.6 (1360.1 to 1710.3)	30 (22 to 37)	396.9 (335.9 to 459.1)	596.7 (504.2 to 683.2)	50 (38 to 64)	635.0 (543.3 to 741.5)	834.0 (711.3 to 949.9)	31 (17 to 41)	154.4 (98.2 to 186.3)	107.9 (89.6 to 126.2)	-30 (-41 to 1)
	All-age rate per 100,000	56.2 (50.3 to 62.1)	58.4 (51.6 to 64.9)	4 (-2 to 10)	18.8 (15.9 to 21.7)	22.6 (19.1 to 25.9)	20 (11 to 31)	30.1 (25.7 to 35.1)	31.7 (27.0 to 36.0)	5 (-6 to 13)	7.3 (4.6 to 8.8)	4.1 (3.4 to 4.8)	-44 (-53 to -19)
Low physical activity	Number (thousand)	87.0 (30.3 to 162.7)	146.6 (51.0 to 270.8)	69 (60 to 78)	87.0 (30.3 to 162.7)	146.6 (51.0 to 270.8)	69 (60 to 78)	0.0 (0.0 to 0.0)	0.0 (0.0 to 0.0)	0 (0 to 0)	0.0 (0.0 to 0.0)	0.0 (0.0 to 0.0)	0 (0 to 0)
	All-age rate per 100,000	4.1 (1.4 to 7.7)	5.6 (1.9 to 10.3)	35 (29 to 43)	4.1 (1.4 to 7.7)	5.6 (1.9 to 10.3)	35 (29 to 43)	0.0 (0.0 to 0.0)	0.0 (0.0 to 0.0)	0 (0 to 0)	0.0 (0.0 to 0.0)	0.0 (0.0 to 0.0)	0 (0 to 0)
Impaired kidney function	Number (thousand)	147.5 (116.5 to 183.9)	207.1 (159.9 to 258.7)	40 (27 to 52)	67.3 (50.1 to 85.6)	100.6 (73.3 to 129.6)	50 (35 to 63)	80.2 (65.0 to 99.0)	106.5 (85.2 to 129.7)	33 (19 to 45)	0.0 (0.0 to 0.0)	0.0 (0.0 to 0.0)	0 (0 to 0)
	All-age rate per 100,000	7.0 (5.5 to 8.7)	7.9 (6.1 to 9.8)	13 (2 to 22)	3.2 (2.4 to 4.1)	3.8 (2.8 to 4.9)	20 (9 to 30)	3.8 (3.1 to 4.7)	4.0 (3.2 to 4.9)	6 (-5 to 16)	0.0 (0.0 to 0.0)	0.0 (0.0 to 0.0)	0 (0 to 0)
High LDL cholesterol	Number (thousand)	165.7 (76.5 to 314.4)	272.4 (107.5 to 549.2)	64 (38 to 83)	165.7 (76.5 to 314.4)	272.4 (107.5 to 549.2)	64 (38 to 83)	0.0 (0.0 to 0.0)	0.0 (0.0 to 0.0)	0 (0 to 0)	0.0 (0.0 to 0.0)	0.0 (0.0 to 0.0)	0 (0 to 0)
	All-age rate per 100,000	7.8 (3.6 to 14.9)	10.3 (4.1 to 20.8)	32 (11 to 46)	7.8 (3.6 to 14.9)	10.3 (4.1 to 20.8)	32 (11 to 46)	0.0 (0.0 to 0.0)	0.0 (0.0 to 0.0)	0 (0 to 0)	0.0 (0.0 to 0.0)	0.0 (0.0 to 0.0)	0 (0 to 0)
World Bank High Income
All risk factors	Number (thousand)	808 (760.5 to 850.7)	660.3 (602.4 to 719.8)	-18 (-22 to -14)	443.9 (403 to 484.4)	348.4 (302.1 to 397.8)	-22 (-26 to -16)	301.7 (284.1 to 317.7)	249.7 (227.3 to 272.2)	-17 (-21 to -13)	62.4 (58.1 to 66.3)	62.3 (56.2 to 69)	0 (-6 to 6)
	All-age rate per 100,000	80.8 (76 to 85)	55.5 (50.6 to 60.5)	-33 (-36 to -30)	44.4 (40.3 to 48.4)	29.3 (25.4 to 33.4)	-29 (-34 to -25)	30.2 (28.4 to 31.8)	21 (19.1 to 22.9)	-40 (-42 to -37)	6.2 (5.8 to 6.6)	5.2 (4.7 to 5.8)	-23 (-26 to -19)
Air pollution	Number (thousand)	66.6 (49.5 to 85.6)	45.6 (33.5 to 59.2)	-31 (-38 to -24)	34.0 (24.8 to 44.6)	22.5 (16.0 to 30.5)	-34 (-42 to -24)	26.3 (19.7 to 33.9)	18.0 (13.3 to 23.3)	-32 (-38 to -25)	6.2 (4.7 to 7.9)	5.1 (3.9 to 6.6)	-17 (-24 to -10)
	All-age rate per 100,000	6.7 (4.9 to 8.6)	3.8 (2.8 to 5.0)	-42 (-48 to -36)	3.4 (2.5 to 4.5)	1.9 (1.3 to 2.6)	-44 (-51 to -36)	2.6 (2.0 to 3.4)	1.5 (1.1 to 2.0)	-43 (-48 to -37)	0.6 (0.5 to 0.8)	0.4 (0.3 to 0.6)	-31 (-36 to -24)
Other environmental risks	Number (thousand)	25.0 (11.6 to 40.8)	20.0 (8.7 to 34.4)	-20 (-29 to -11)	12.0 (5.3 to 21.0)	9.5 (3.9 to 17.7)	-21 (-29 to -10)	10.9 (5.0 to 18.3)	8.6 (3.5 to 16.0)	-21 (-35 to -7)	2.1 (0.8 to 3.6)	1.9 (0.7 to 3.6)	-10 (-27 to 10)
	All-age rate per 100,000	2.5 (1.2 to 4.1)	1.7 (0.7 to 2.9)	-33 (-40 to -25)	1.2 (0.5 to 2.1)	0.8 (0.3 to 1.5)	-33 (-41 to -25)	1.1 (0.5 to 1.8)	0.7 (0.3 to 1.3)	-33 (-45 to -22)	0.2 (0.1 to 0.4)	0.2 (0.1 to 0.3)	-24 (-39 to -8)
Tobacco	Number (thousand)	201.4 (189.3 to 213.8)	92.9 (86.2 to 101.2)	-54 (-56 to -51)	94.2 (88.0 to 100.9)	40.0 (36.6 to 44.1)	-58 (-60 to -55)	85.2 (80.1 to 90.1)	40.1 (37.1 to 43.5)	-53 (-56 to -50)	22.0 (20.6 to 23.6)	12.8 (11.8 to 14.2)	-42 (-45 to -37)
	All-age rate per 100,000	20.1 (18.9 to 21.4)	7.8 (7.2 to 8.5)	-61 (-63 to -59)	9.4 (8.8 to 10.1)	3.4 (3.1 to 3.7)	-64 (-66 to -62)	8.5 (8.0 to 9.0)	3.4 (3.1 to 3.7)	-60 (-63 to -58)	2.2 (2.1 to 2.4)	1.1 (1.0 to 1.2)	-51 (-54 to -47)
Alcohol use	Number (thousand)	95.0 (55.2 to 134.8)	44.6 (9.6 to 80.0)	-53 (-84 to -35)	16.9 (-11.5 to 46.8)	-5.7 (-29.5 to 20.0)	-134 (-1126 to 942)	78.0 (53.4 to 101.0)	50.4 (28.5 to 72.5)	-35 (-52 to -24)	0.0 (0.0 to 0.0)	0.0 (0.0 to 0.0)	0 (0 to 0)
	All-age rate per 100,000	9.5 (5.5 to 13.5)	3.8 (0.8 to 6.7)	-60 (-86 to -45)	1.7 (-1.2 to 4.7)	-0.5 (-2.5 to 1.7)	-128 (-963 to 777)	7.8 (5.3 to 10.1)	4.2 (2.4 to 6.1)	-46 (-59 to -36)	0.0 (0.0 to 0.0)	0.0 (0.0 to 0.0)	0 (0 to 0)
High fasting plasma glucose	Number (thousand)	203.8 (120.0 to 353.6)	206.8 (121.0 to 367.5)	1 (-10 to 14)	119.9 (53.9 to 268.8)	115.1 (50.1 to 278.3)	-4 (-16 to 10)	71.1 (41.8 to 117.6)	74.3 (42.1 to 133.7)	5 (-8 to 22)	12.8 (8.1 to 19.4)	17.4 (10.3 to 28.7)	36 (19 to 62)
	All-age rate per 100,000	20.4 (12.0 to 35.3)	17.4 (10.2 to 30.9)	-15 (-24 to -4)	12.0 (5.4 to 26.9)	9.7 (4.2 to 23.4)	-19 (-29 to -7)	7.1 (4.2 to 11.8)	6.2 (3.5 to 11.2)	-12 (-23 to 3)	1.3 (0.8 to 1.9)	1.5 (0.9 to 2.4)	15 (0 to 36)
High systolic blood pressure	Number (thousand)	533.9 (447.0 to 615.8)	394.9 (317.9 to 477.0)	-26 (-31 to -21)	279.1 (212.6 to 351.3)	194.6 (138.1 to 261.3)	-30 (-36 to -24)	209.7 (165.1 to 250.3)	158.9 (115.4 to 200.5)	-24 (-32 to -17)	45.1 (37.6 to 52.5)	41.5 (31.9 to 50.9)	-8 (-17 to 2)
	All-age rate per 100,000	53.4 (44.7 to 61.5)	33.2 (26.7 to 40.1)	-38 (-42 to -34)	27.9 (21.3 to 35.1)	16.4 (11.6 to 22.0)	-41 (-46 to -36)	21.0 (16.5 to 25.0)	13.4 (9.7 to 16.9)	-36 (-43 to -30)	4.5 (3.8 to 5.2)	3.5 (2.7 to 4.3)	-23 (-30 to -14)
High body-mass index	Number (thousand)	141.6 (81.2 to 211.5)	129.7 (79.8 to 187.9)	-8 (-20 to 6)	52.7 (26.7 to 85.1)	45.5 (22.9 to 76.2)	-14 (-30 to 2)	68.6 (40.2 to 102.3)	63.0 (39.6 to 95.3)	-8 (-21 to 9)	20.2 (13.0 to 28.3)	21.2 (14.6 to 29.1)	5 (-7 to 20)
	All-age rate per 100,000	14.2 (8.1 to 21.1)	10.9 (6.7 to 15.8)	-23 (-32 to -11)	5.3 (2.7 to 8.5)	3.8 (1.9 to 6.4)	-27 (-41 to -14)	6.9 (4.0 to 10.2)	5.3 (3.3 to 8.0)	-23 (-33 to -8)	2.0 (1.3 to 2.8)	1.8 (1.2 to 2.4)	-12 (-21 to 1)
Dietary risks	Number (thousand)	352.8 (311.2 to 396.7)	277.3 (240.3 to 316.6)	-21 (-25 to -17)	172.3 (142.2 to 201.4)	128.8 (104.0 to 156.8)	-25 (-29 to -20)	145.1 (120.3 to 168.9)	114.9 (93.8 to 136.0)	-21 (-25 to -15)	35.4 (29.7 to 40.8)	33.5 (27.7 to 39.2)	-5 (-10 to 1)
	All-age rate per 100,000	35.3 (31.1 to 39.7)	23.3 (20.2 to 26.6)	-34 (-37 to -30)	17.2 (14.2 to 20.1)	10.8 (8.7 to 13.2)	-37 (-40 to -33)	14.5 (12.0 to 16.9)	9.7 (7.9 to 11.4)	-33 (-37 to -29)	3.5 (3.0 to 4.1)	2.8 (2.3 to 3.3)	-20 (-25 to -15)
Low physical activity	Number (thousand)	64.6 (21.4 to 119.8)	55.7 (17.9 to 103.4)	-14 (-16 to -10)	64.6 (21.4 to 119.8)	55.7 (17.9 to 103.4)	-14 (-16 to -10)	0.0 (0.0 to 0.0)	0.0 (0.0 to 0.0)	0 (0 to 0)	0.0 (0.0 to 0.0)	0.0 (0.0 to 0.0)	0 (0 to 0)
	All-age rate per 100,000	6.5 (2.1 to 12.0)	4.7 (1.5 to 8.7)	-27 (-30 to -24)	6.5 (2.1 to 12.0)	4.7 (1.5 to 8.7)	-27 (-30 to -24)	0.0 (0.0 to 0.0)	0.0 (0.0 to 0.0)	0 (0 to 0)	0.0 (0.0 to 0.0)	0.0 (0.0 to 0.0)	0 (0 to 0)
Impaired kidney function	Number (thousand)	69.2 (47.0 to 93.1)	59.9 (37.0 to 83.4)	-13 (-30 to 1)	42.0 (27.0 to 58.6)	35.8 (20.5 to 51.6)	-15 (-33 to 3)	27.2 (19.9 to 34.5)	24.1 (16.4 to 32.4)	-12 (-25 to 0)	0.0 (0.0 to 0.0)	0.0 (0.0 to 0.0)	0 (0 to 0)
	All-age rate per 100,000	6.9 (4.7 to 9.3)	5.0 (3.1 to 7.0)	-27 (-41 to -15)	4.2 (2.7 to 5.9)	3.0 (1.7 to 4.3)	-28 (-44 to -14)	2.7 (2.0 to 3.5)	2.0 (1.4 to 2.7)	-26 (-37 to -16)	0.0 (0.0 to 0.0)	0.0 (0.0 to 0.0)	0 (0 to 0)
High LDL cholesterol	Number (thousand)	119.0 (35.6 to 251.7)	90.8 (22.3 to 213.5)	-24 (-38 to -16)	119.0 (35.6 to 251.7)	90.8 (22.3 to 213.5)	-24 (-38 to -16)	0.0 (0.0 to 0.0)	0.0 (0.0 to 0.0)	0 (0 to 0)	0.0 (0.0 to 0.0)	0.0 (0.0 to 0.0)	0 (0 to 0)
	All-age rate per 100,000	11.9 (3.6 to 25.2)	7.6 (1.9 to 17.9)	-36 (-48 to -29)	11.9 (3.6 to 25.2)	7.6 (1.9 to 17.9)	-36 (-48 to -29)	0.0 (0.0 to 0.0)	0.0 (0.0 to 0.0)	0 (0 to 0)	0.0 (0.0 to 0.0)	0.0 (0.0 to 0.0)	0 (0 to 0)
DALYs (Disability-Adjusted Life Years)
Global
All risk factors	Number (thousand)	85044.4 (81460.8 to 88782.2)	116321.7 (110711 to 121860.1)	37 (33 to 41)	31805.8 (29281.6 to 34298.8)	47834.7 (43422.8 to 52271.9)	50 (44 to 56)	43122.1 (40519.9 to 46393.9)	57924.9 (55227.6 to 60558.1)	34 (27 to 40)	10116.5 (8333.4 to 11546.7)	10562.1 (9760.8 to 11686.1)	4 (-5 to 25)
	All-age rate per 100,000	1576.4 (1510 to 1645.7)	1522.4 (1449 to 1594.9)	-3 (-6 to -1)	589.6 (542.8 to 635.8)	626.1 (568.3 to 684.1)	6 (2 to 10)	799.3 (751.1 to 860)	758.1 (722.8 to 792.6)	-5 (-10 to -1)	187.5 (154.5 to 214)	138.2 (127.8 to 152.9)	-26 (-33 to -12)
Air pollution	Number (thousand)	14229.5 (11794.3 to 16631.3)	16385.6 (13224.6 to 19514.3)	15 (9 to 21)	4421.1 (3557.3 to 5265.5)	5784.9 (4581.1 to 6995.0)	31 (24 to 39)	7886.3 (6454.3 to 9267.7)	8967.4 (7270.6 to 10723.3)	14 (5 to 20)	1922.1 (1478.2 to 2370.5)	1633.3 (1272.4 to 2021.0)	-15 (-24 to 4)
	All-age rate per 100,000	263.8 (218.6 to 308.3)	214.5 (173.1 to 255.4)	-19 (-23 to -15)	82.0 (65.9 to 97.6)	75.7 (60.0 to 91.6)	-8 (-13 to -2)	146.2 (119.6 to 171.8)	117.4 (95.2 to 140.3)	-20 (-26 to -15)	35.6 (27.4 to 43.9)	21.4 (16.7 to 26.5)	-40 (-46 to -26)
Other environmental risks	Number (thousand)	6035.6 (3982.6 to 8335.9)	8164.3 (5374.0 to 11194.5)	35 (27 to 44)	1709.2 (1049.0 to 2451.8)	3005.0 (1924.2 to 4223.5)	76 (62 to 93)	3488.8 (2259.0 to 4935.4)	4465.9 (2854.6 to 6303.4)	28 (17 to 38)	837.6 (488.5 to 1253.6)	693.4 (408.9 to 1037.0)	-17 (-30 to 6)
	All-age rate per 100,000	111.9 (73.8 to 154.5)	106.9 (70.3 to 146.5)	-4 (-10 to 2)	31.7 (19.4 to 45.4)	39.3 (25.2 to 55.3)	24 (14 to 37)	64.7 (41.9 to 91.5)	58.5 (37.4 to 82.5)	-10 (-18 to -2)	15.5 (9.1 to 23.2)	9.1 (5.4 to 13.6)	-42 (-51 to -25)
Tobacco	Number (thousand)	23837.4 (22141.5 to 25534.2)	27834.9 (25806.2 to 30036.9)	17 (12 to 22)	8087.4 (7399.1 to 8810.1)	10413.5 (9422.9 to 11503.5)	29 (22 to 35)	12586.1 (11491.1 to 13787.7)	14733.7 (13685.9 to 15803.6)	17 (10 to 24)	3163.9 (2559.9 to 3706.5)	2687.6 (2390.2 to 3035.3)	-15 (-24 to 1)
	All-age rate per 100,000	441.9 (410.4 to 473.3)	364.3 (337.8 to 393.1)	-18 (-21 to -14)	149.9 (137.2 to 163.3)	136.3 (123.3 to 150.6)	-9 (-14 to -5)	233.3 (213.0 to 255.6)	192.8 (179.1 to 206.8)	-17 (-22 to -12)	58.6 (47.5 to 68.7)	35.2 (31.3 to 39.7)	-40 (-46 to -29)
Alcohol use	Number (thousand)	8318.8 (5964.5 to 10713.1)	14094.1 (10690.8 to 17417.6)	69 (45 to 102)	1182.0 (90.7 to 2380.2)	2865.4 (1208.9 to 4521.5)	142 (43 to 582)	7136.9 (5189.0 to 9010.7)	11228.8 (8444.5 to 14024.2)	57 (37 to 88)	0.0 (0.0 to 0.0)	0.0 (0.0 to 0.0)	0 (0 to 0)
	All-age rate per 100,000	154.2 (110.6 to 198.6)	184.5 (139.9 to 228.0)	20 (3 to 43)	21.9 (1.7 to 44.1)	37.5 (15.8 to 59.2)	71 (1 to 382)	132.3 (96.2 to 167.0)	147.0 (110.5 to 183.6)	11 (-3 to 33)	0.0 (0.0 to 0.0)	0.0 (0.0 to 0.0)	0 (0 to 0)
High fasting plasma glucose	Number (thousand)	16206.5 (11282.0 to 22437.7)	26781.8 (18940.5 to 36650.7)	65 (56 to 75)	6847.7 (3666.3 to 12105.0)	11789.3 (6500.1 to 20128.6)	72 (61 to 85)	7732.2 (4956.5 to 11125.4)	12715.6 (8207.4 to 17970.5)	64 (53 to 75)	1626.7 (1032.9 to 2420.0)	2276.9 (1463.6 to 3229.5)	40 (25 to 66)
	All-age rate per 100,000	300.4 (209.1 to 415.9)	350.5 (247.9 to 479.7)	17 (10 to 24)	126.9 (68.0 to 224.4)	154.3 (85.1 to 263.4)	22 (14 to 31)	143.3 (91.9 to 206.2)	166.4 (107.4 to 235.2)	16 (8 to 24)	30.2 (19.1 to 44.9)	29.8 (19.2 to 42.3)	-1 (-12 to 17)
High systolic blood pressure	Number (thousand)	53112.6 (45158.0 to 59733.7)	75388.0 (64748.3 to 84678.1)	42 (37 to 47)	19312.0 (15506.0 to 22671.9)	29382.9 (23398.7 to 34727.4)	52 (46 to 59)	27377.9 (22625.6 to 32000.4)	38867.1 (32438.1 to 44794.1)	42 (34 to 49)	6422.7 (5019.6 to 7731.9)	7138.0 (5904.9 to 8482.1)	11 (1 to 33)
	All-age rate per 100,000	984.5 (837.1 to 1107.3)	986.7 (847.4 to 1108.3)	0 (-3 to 4)	358.0 (287.4 to 420.3)	384.6 (306.2 to 454.5)	7 (3 to 12)	507.5 (419.4 to 593.2)	508.7 (424.6 to 586.3)	0 (-5 to 5)	119.1 (93.0 to 143.3)	93.4 (77.3 to 111.0)	-22 (-28 to -6)
High body-mass index	Number (thousand)	17070.8 (9252.8 to 26572.4)	33398.9 (21589.3 to 45686.1)	96 (69 to 137)	5020.9 (2724.6 to 7849.3)	10112.1 (6187.4 to 14563.1)	101 (82 to 131)	9387.2 (4903.8 to 14934.7)	18866.2 (12049.4 to 25952.6)	101 (71 to 150)	2662.6 (1458.1 to 4178.3)	4420.6 (3011.4 to 5899.7)	66 (35 to 113)
	All-age rate per 100,000	316.4 (171.5 to 492.6)	437.1 (282.6 to 597.9)	38 (19 to 68)	93.1 (50.5 to 145.5)	132.3 (81.0 to 190.6)	42 (28 to 63)	174.0 (90.9 to 276.8)	246.9 (157.7 to 339.7)	42 (20 to 77)	49.4 (27.0 to 77.5)	57.9 (39.4 to 77.2)	17 (-5 to 50)
Dietary risks	Number (thousand)	57893.8 (52167.3 to 63996.0)	73663.3 (65636.1 to 81436.6)	27 (23 to 32)	19469.6 (16603.5 to 22365.4)	27925.1 (23620.3 to 32148.4)	43 (36 to 51)	30742.1 (26476.1 to 35328.7)	38487.1 (33125.0 to 43670.8)	25 (18 to 31)	7682.1 (6088.2 to 9068.1)	7251.2 (6143.3 to 8468.2)	-6 (-15 to 14)
	All-age rate per 100,000	1073.2 (967.0 to 1186.3)	964.1 (859.1 to 1065.9)	-10 (-13 to -7)	360.9 (307.8 to 414.6)	365.5 (309.1 to 420.8)	1 (-4 to 7)	569.9 (490.8 to 654.9)	503.7 (433.5 to 571.6)	-12 (-17 to -7)	142.4 (112.9 to 168.1)	94.9 (80.4 to 110.8)	-33 (-40 to -19)
Low physical activity	Number (thousand)	3700.2 (1273.5 to 6979.2)	5462.0 (1870.0 to 10240.8)	48 (41 to 55)	3700.2 (1273.5 to 6979.2)	5462.0 (1870.0 to 10240.8)	48 (41 to 55)	0.0 (0.0 to 0.0)	0.0 (0.0 to 0.0)	0 (0 to 0)	0.0 (0.0 to 0.0)	0.0 (0.0 to 0.0)	0 (0 to 0)
	All-age rate per 100,000	68.6 (23.6 to 129.4)	71.5 (24.5 to 134.0)	4 (0 to 9)	68.6 (23.6 to 129.4)	71.5 (24.5 to 134.0)	4 (0 to 9)	0.0 (0.0 to 0.0)	0.0 (0.0 to 0.0)	0 (0 to 0)	0.0 (0.0 to 0.0)	0.0 (0.0 to 0.0)	0 (0 to 0)
Impaired kidney function	Number (thousand)	7173.9 (5927.3 to 8598.0)	10182.2 (8413.8 to 12192.3)	42 (35 to 48)	3142.2 (2492.3 to 3813.6)	4650.2 (3746.0 to 5698.6)	48 (40 to 56)	4031.6 (3304.5 to 4818.0)	5532.0 (4575.9 to 6551.3)	37 (30 to 44)	0.0 (0.0 to 0.0)	0.0 (0.0 to 0.0)	0 (0 to 0)
	All-age rate per 100,000	133.0 (109.9 to 159.4)	133.3 (110.1 to 159.6)	0 (-5 to 5)	58.2 (46.2 to 70.7)	60.9 (49.0 to 74.6)	4 (-1 to 10)	74.7 (61.3 to 89.3)	72.4 (59.9 to 85.7)	-3 (-8 to 2)	0.0 (0.0 to 0.0)	0.0 (0.0 to 0.0)	0 (0 to 0)
High LDL cholesterol	Number (thousand)	8709.7 (5314.6 to 14288.3)	12705.1 (7613.5 to 21209.6)	46 (39 to 52)	8709.7 (5314.6 to 14288.3)	12705.1 (7613.5 to 21209.6)	46 (39 to 52)	0.0 (0.0 to 0.0)	0.0 (0.0 to 0.0)	0 (0 to 0)	0.0 (0.0 to 0.0)	0.0 (0.0 to 0.0)	0 (0 to 0)
	All-age rate per 100,000	161.4 (98.5 to 264.9)	166.3 (99.6 to 277.6)	3 (-2 to 8)	161.4 (98.5 to 264.9)	166.3 (99.6 to 277.6)	3 (-2 to 8)	0.0 (0.0 to 0.0)	0.0 (0.0 to 0.0)	0 (0 to 0)	0.0 (0.0 to 0.0)	0.0 (0.0 to 0.0)	0 (0 to 0)
World Bank Low Income
All risk factors	Number (thousand)	4032.1 (3670.4 to 4393.3)	5893.1 (5493 to 6252.5)	46 (35 to 60)	1157.7 (998.2 to 1330)	1827.4 (1570.5 to 2085.3)	58 (46 to 72)	2557.7 (2231.5 to 2905.1)	3618.2 (3288.6 to 3955.5)	41 (29 to 57)	316.7 (229.9 to 425.5)	447.5 (330.2 to 635.2)	41 (22 to 64)
	All-age rate per 100,000	1223.5 (1113.7 to 1333.1)	883.8 (823.8 to 937.7)	-28 (-33 to -21)	351.3 (302.9 to 403.6)	274.1 (235.5 to 312.8)	-22 (-28 to -15)	776.1 (677.1 to 881.5)	542.7 (493.2 to 593.2)	-30 (-36 to -23)	96.1 (69.8 to 129.1)	67.1 (49.5 to 95.3)	-30 (-40 to -19)
Air pollution	Number (thousand)	939.8 (780.7 to 1105.0)	1233.7 (1026.6 to 1436.3)	31 (19 to 46)	250.2 (202.1 to 305.2)	346.8 (277.8 to 422.1)	39 (26 to 53)	610.4 (498.3 to 741.2)	785.9 (644.4 to 931.4)	29 (16 to 44)	79.2 (54.6 to 111.9)	100.9 (70.7 to 148.7)	27 (10 to 50)
	All-age rate per 100,000	285.2 (236.9 to 335.3)	185.0 (154.0 to 215.4)	-35 (-41 to -28)	75.9 (61.3 to 92.6)	52.0 (41.7 to 63.3)	-31 (-38 to -24)	185.2 (151.2 to 224.9)	117.9 (96.6 to 139.7)	-36 (-43 to -29)	24.0 (16.6 to 33.9)	15.1 (10.6 to 22.3)	-37 (-46 to -26)
Other environmental risks	Number (thousand)	334.0 (216.9 to 464.9)	447.4 (289.8 to 622.2)	34 (21 to 52)	85.4 (52.7 to 119.8)	136.0 (85.3 to 189.3)	59 (45 to 78)	219.3 (138.7 to 318.0)	275.7 (166.9 to 401.9)	26 (11 to 44)	29.3 (16.2 to 47.2)	35.7 (19.3 to 57.9)	22 (4 to 47)
	All-age rate per 100,000	101.4 (65.8 to 141.1)	67.1 (43.5 to 93.3)	-34 (-40 to -25)	25.9 (16.0 to 36.3)	20.4 (12.8 to 28.4)	-21 (-28 to -12)	66.5 (42.1 to 96.5)	41.4 (25.0 to 60.3)	-38 (-45 to -29)	8.9 (4.9 to 14.3)	5.4 (2.9 to 8.7)	-40 (-49 to -27)
Tobacco	Number (thousand)	655.8 (572.9 to 742.6)	910.2 (789.6 to 1023.0)	39 (26 to 55)	163.2 (136.2 to 194.5)	246.6 (205.8 to 293.1)	51 (36 to 68)	430.8 (367.2 to 502.5)	584.5 (504.5 to 665.6)	36 (22 to 53)	61.8 (41.5 to 87.2)	79.1 (54.0 to 116.1)	28 (6 to 53)
	All-age rate per 100,000	199.0 (173.8 to 225.3)	136.5 (118.4 to 153.4)	-31 (-38 to -24)	49.5 (41.3 to 59.0)	37.0 (30.9 to 44.0)	-25 (-33 to -17)	130.7 (111.4 to 152.5)	87.7 (75.7 to 99.8)	-33 (-40 to -24)	18.8 (12.6 to 26.5)	11.9 (8.1 to 17.4)	-37 (-48 to -24)
Alcohol use	Number (thousand)	326.2 (209.1 to 456.5)	409.6 (215.2 to 610.2)	26 (-6 to 53)	13.0 (-14.8 to 42.8)	4.0 (-46.3 to 55.9)	-69 (-1331 to 1043)	313.2 (204.9 to 435.7)	405.6 (226.0 to 582.9)	30 (1 to 54)	0.0 (0.0 to 0.0)	0.0 (0.0 to 0.0)	0 (0 to 0)
	All-age rate per 100,000	99.0 (63.4 to 138.5)	61.4 (32.3 to 91.5)	-38 (-53 to -24)	3.9 (-4.5 to 13.0)	0.6 (-7.0 to 8.4)	-85 (-709 to 465)	95.0 (62.2 to 132.2)	60.8 (33.9 to 87.4)	-36 (-50 to -24)	0.0 (0.0 to 0.0)	0.0 (0.0 to 0.0)	0 (0 to 0)
High fasting plasma glucose	Number (thousand)	927.6 (620.5 to 1297.1)	1521.9 (1025.1 to 2108.9)	64 (47 to 83)	299.3 (155.0 to 548.4)	531.1 (279.6 to 968.4)	77 (58 to 102)	566.0 (330.7 to 872.0)	890.8 (534.1 to 1335.8)	57 (41 to 78)	62.3 (33.2 to 103.5)	100.1 (53.0 to 170.8)	61 (36 to 91)
	All-age rate per 100,000	281.5 (188.3 to 393.6)	228.3 (153.7 to 316.3)	-19 (-27 to -9)	90.8 (47.0 to 166.4)	79.6 (41.9 to 145.2)	-12 (-22 to 0)	171.7 (100.3 to 264.6)	133.6 (80.1 to 200.3)	-22 (-31 to -12)	18.9 (10.1 to 31.4)	15.0 (8.0 to 25.6)	-21 (-33 to -6)
High systolic blood pressure	Number (thousand)	2500.3 (2102.0 to 2895.8)	3907.6 (3363.0 to 4433.4)	56 (45 to 70)	684.4 (530.3 to 833.4)	1134.9 (878.8 to 1372.6)	66 (53 to 80)	1615.7 (1292.1 to 1963.1)	2471.4 (2023.1 to 2887.3)	53 (40 to 68)	200.3 (137.9 to 285.2)	301.3 (211.6 to 446.5)	50 (29 to 75)
	All-age rate per 100,000	758.7 (637.8 to 878.7)	586.1 (504.4 to 664.9)	-23 (-28 to -16)	207.7 (160.9 to 252.9)	170.2 (131.8 to 205.9)	-18 (-24 to -11)	490.2 (392.1 to 595.7)	370.7 (303.4 to 433.0)	-24 (-31 to -17)	60.8 (41.8 to 86.5)	45.2 (31.7 to 67.0)	-26 (-36 to -14)
High body-mass index	Number (thousand)	605.4 (245.4 to 1103.7)	1431.4 (800.6 to 2139.9)	136 (88 to 247)	120.3 (46.9 to 225.8)	311.5 (170.7 to 489.5)	159 (107 to 277)	422.1 (168.9 to 773.1)	975.0 (548.3 to 1489.3)	131 (82 to 241)	63.0 (24.1 to 123.8)	144.9 (75.2 to 243.9)	130 (77 to 257)
	All-age rate per 100,000	183.7 (74.5 to 334.9)	214.7 (120.1 to 320.9)	17 (-7 to 72)	36.5 (14.2 to 68.5)	46.7 (25.6 to 73.4)	28 (2 to 86)	128.1 (51.2 to 234.6)	146.2 (82.2 to 223.4)	14 (-10 to 69)	19.1 (7.3 to 37.6)	21.7 (11.3 to 36.6)	14 (-13 to 77)
Dietary risks	Number (thousand)	2773.5 (2387.0 to 3195.8)	3841.6 (3300.2 to 4427.3)	39 (27 to 53)	745.6 (590.6 to 903.8)	1126.4 (895.3 to 1349.6)	51 (39 to 65)	1790.3 (1444.9 to 2154.2)	2398.2 (1950.3 to 2864.7)	34 (21 to 49)	237.6 (172.2 to 327.7)	317.0 (224.4 to 451.7)	33 (15 to 56)
	All-age rate per 100,000	841.6 (724.3 to 969.7)	576.2 (495.0 to 664.0)	-32 (-37 to -25)	226.2 (179.2 to 274.2)	168.9 (134.3 to 202.4)	-25 (-31 to -18)	543.2 (438.4 to 653.6)	359.7 (292.5 to 429.7)	-34 (-40 to -26)	72.1 (52.2 to 99.4)	47.5 (33.7 to 67.7)	-34 (-43 to -23)
Low physical activity	Number (thousand)	118.5 (39.4 to 230.9)	184.6 (62.0 to 349.1)	56 (43 to 71)	118.5 (39.4 to 230.9)	184.6 (62.0 to 349.1)	56 (43 to 71)	0.0 (0.0 to 0.0)	0.0 (0.0 to 0.0)	0 (0 to 0)	0.0 (0.0 to 0.0)	0.0 (0.0 to 0.0)	0 (0 to 0)
	All-age rate per 100,000	36.0 (12.0 to 70.1)	27.7 (9.3 to 52.4)	-23 (-29 to -15)	36.0 (12.0 to 70.1)	27.7 (9.3 to 52.4)	-23 (-29 to -15)	0.0 (0.0 to 0.0)	0.0 (0.0 to 0.0)	0 (0 to 0)	0.0 (0.0 to 0.0)	0.0 (0.0 to 0.0)	0 (0 to 0)
Impaired kidney function	Number (thousand)	372.9 (296.6 to 450.3)	538.8 (438.3 to 644.5)	44 (32 to 58)	124.7 (97.0 to 157.2)	191.2 (147.6 to 238.4)	53 (39 to 68)	248.2 (192.7 to 306.5)	347.6 (278.8 to 418.2)	40 (27 to 55)	0.0 (0.0 to 0.0)	0.0 (0.0 to 0.0)	0 (0 to 0)
	All-age rate per 100,000	113.1 (90.0 to 136.6)	80.8 (65.7 to 96.7)	-29 (-35 to -22)	37.8 (29.4 to 47.7)	28.7 (22.1 to 35.8)	-24 (-31 to -17)	75.3 (58.5 to 93.0)	52.1 (41.8 to 62.7)	-31 (-37 to -24)	0.0 (0.0 to 0.0)	0.0 (0.0 to 0.0)	0 (0 to 0)
High LDL cholesterol	Number (thousand)	267.0 (169.7 to 432.8)	460.2 (292.6 to 745.0)	72 (56 to 93)	267.0 (169.7 to 432.8)	460.2 (292.6 to 745.0)	72 (56 to 93)	0.0 (0.0 to 0.0)	0.0 (0.0 to 0.0)	0 (0 to 0)	0.0 (0.0 to 0.0)	0.0 (0.0 to 0.0)	0 (0 to 0)
	All-age rate per 100,000	81.0 (51.5 to 131.3)	69.0 (43.9 to 111.7)	-15 (-23 to -5)	81.0 (51.5 to 131.3)	69.0 (43.9 to 111.7)	-15 (-23 to -5)	0.0 (0.0 to 0.0)	0.0 (0.0 to 0.0)	0 (0 to 0)	0.0 (0.0 to 0.0)	0.0 (0.0 to 0.0)	0 (0 to 0)
World Bank Lower Middle Income
All risk factors	Number (thousand)	24865.6 (23636.1 to 25978.9)	41920.4 (39941.4 to 43876.7)	69 (60 to 76)	8773.4 (7873.5 to 9859.2)	15204.4 (13613.2 to 17172.2)	73 (64 to 83)	13486.2 (12054.7 to 14609)	22493.9 (20919.7 to 23929.8)	67 (56 to 78)	2606 (2169 to 3233)	4222.1 (3727.7 to 4972.5)	62 (46 to 82)
	All-age rate per 100,000	1288.8 (1225.1 to 1346.5)	1343.3 (1279.8 to 1405.9)	4 (-1 to 9)	454.7 (408.1 to 511)	487.2 (436.2 to 550.3)	7 (2 to 13)	699 (624.8 to 757.2)	720.8 (670.3 to 766.8)	3 (-4 to 10)	135.1 (112.4 to 167.6)	135.3 (119.4 to 159.3)	0 (-9 to 12)
Air pollution	Number (thousand)	4988.9 (4146.7 to 5789.3)	6858.7 (5569.0 to 8122.8)	37 (28 to 47)	1541.2 (1235.3 to 1873.3)	2210.7 (1731.5 to 2754.2)	43 (33 to 54)	2856.1 (2316.7 to 3381.7)	3864.7 (3106.8 to 4631.0)	35 (25 to 46)	591.6 (447.7 to 780.8)	783.2 (598.3 to 991.4)	32 (18 to 49)
	All-age rate per 100,000	258.6 (214.9 to 300.1)	219.8 (178.4 to 260.3)	-15 (-21 to -9)	79.9 (64.0 to 97.1)	70.8 (55.5 to 88.3)	-11 (-18 to -5)	148.0 (120.1 to 175.3)	123.8 (99.6 to 148.4)	-16 (-23 to -10)	30.7 (23.2 to 40.5)	25.1 (19.2 to 31.8)	-18 (-27 to -8)
Other environmental risks	Number (thousand)	2001.4 (1338.0 to 2724.1)	3201.7 (2128.5 to 4384.0)	60 (49 to 71)	572.9 (365.8 to 811.1)	1084.9 (690.4 to 1506.2)	89 (75 to 106)	1194.0 (772.2 to 1680.2)	1794.2 (1131.7 to 2569.7)	50 (37 to 63)	234.5 (139.9 to 360.6)	322.7 (187.9 to 492.7)	38 (19 to 63)
	All-age rate per 100,000	103.7 (69.3 to 141.2)	102.6 (68.2 to 140.5)	-1 (-8 to 6)	29.7 (19.0 to 42.0)	34.8 (22.1 to 48.3)	17 (8 to 27)	61.9 (40.0 to 87.1)	57.5 (36.3 to 82.3)	-7 (-15 to 1)	12.2 (7.3 to 18.7)	10.3 (6.0 to 15.8)	-15 (-26 to 1)
Tobacco	Number (thousand)	5813.4 (5292.6 to 6363.9)	8529.7 (7715.4 to 9365.4)	47 (36 to 57)	1846.1 (1620.4 to 2115.2)	2764.8 (2429.0 to 3176.1)	50 (38 to 61)	3323.8 (2900.4 to 3738.8)	4865.5 (4346.7 to 5405.4)	46 (34 to 60)	643.4 (486.7 to 867.3)	899.4 (753.2 to 1118.0)	40 (21 to 69)
	All-age rate per 100,000	301.3 (274.3 to 329.8)	273.3 (247.2 to 300.1)	-9 (-16 to -3)	95.7 (84.0 to 109.6)	88.6 (77.8 to 101.8)	-7 (-15 to 0)	172.3 (150.3 to 193.8)	155.9 (139.3 to 173.2)	-10 (-17 to -1)	33.4 (25.2 to 45.0)	28.8 (24.1 to 35.8)	-14 (-25 to 5)
Alcohol use	Number (thousand)	1578.0 (1062.8 to 2114.1)	3873.1 (2959.4 to 4905.2)	145 (104 to 214)	214.2 (20.8 to 415.8)	722.9 (359.9 to 1101.8)	237 (85 to 1441)	1363.8 (940.2 to 1816.4)	3150.2 (2298.9 to 4038.2)	131 (94 to 188)	0.0 (0.0 to 0.0)	0.0 (0.0 to 0.0)	0 (0 to 0)
	All-age rate per 100,000	81.8 (55.1 to 109.6)	124.1 (94.8 to 157.2)	52 (26 to 94)	11.1 (1.1 to 21.6)	23.2 (11.5 to 35.3)	109 (14 to 853)	70.7 (48.7 to 94.1)	100.9 (73.7 to 129.4)	43 (20 to 78)	0.0 (0.0 to 0.0)	0.0 (0.0 to 0.0)	0 (0 to 0)
High fasting plasma glucose	Number (thousand)	5026.4 (3479.1 to 7021.1)	11261.6 (7898.8 to 15217.4)	124 (106 to 143)	1961.9 (1025.7 to 3478.6)	4395.0 (2389.3 to 7460.7)	124 (105 to 148)	2605.9 (1611.7 to 3885.0)	5856.8 (3669.6 to 8361.7)	125 (103 to 146)	458.6 (271.9 to 752.8)	1009.8 (615.3 to 1549.2)	120 (92 to 154)
	All-age rate per 100,000	260.5 (180.3 to 363.9)	360.9 (253.1 to 487.6)	39 (27 to 50)	101.7 (53.2 to 180.3)	140.8 (76.6 to 239.1)	38 (26 to 53)	135.1 (83.5 to 201.4)	187.7 (117.6 to 267.9)	39 (25 to 52)	23.8 (14.1 to 39.0)	32.4 (19.7 to 49.6)	36 (19 to 57)
High systolic blood pressure	Number (thousand)	15895.0 (13654.6 to 17944.0)	27892.1 (24121.3 to 31122.9)	75 (66 to 84)	5368.1 (4276.3 to 6448.1)	9569.7 (7694.7 to 11415.7)	78 (69 to 88)	8830.3 (7108.4 to 10402.3)	15426.6 (12885.9 to 17741.2)	75 (63 to 86)	1696.6 (1294.6 to 2195.9)	2895.8 (2319.1 to 3571.5)	71 (55 to 92)
	All-age rate per 100,000	823.9 (707.7 to 930.1)	893.8 (772.9 to 997.3)	8 (3 to 14)	278.2 (221.6 to 334.2)	306.6 (246.6 to 365.8)	10 (4 to 16)	457.7 (368.4 to 539.2)	494.3 (412.9 to 568.5)	8 (1 to 15)	87.9 (67.1 to 113.8)	92.8 (74.3 to 114.4)	6 (-4 to 19)
High body-mass index	Number (thousand)	3997.4 (2092.4 to 6468.6)	11739.7 (7664.1 to 16146.3)	194 (141 to 280)	1085.1 (585.7 to 1766.8)	2974.6 (1891.1 to 4294.3)	174 (136 to 236)	2363.8 (1200.5 to 3925.7)	7131.0 (4618.5 to 9805.2)	202 (142 to 301)	548.4 (275.2 to 917.7)	1634.0 (1049.1 to 2313.3)	198 (136 to 306)
	All-age rate per 100,000	207.2 (108.5 to 335.3)	376.2 (245.6 to 517.4)	82 (49 to 135)	56.2 (30.4 to 91.6)	95.3 (60.6 to 137.6)	69 (46 to 108)	122.5 (62.2 to 203.5)	228.5 (148.0 to 314.2)	87 (50 to 148)	28.4 (14.3 to 47.6)	52.4 (33.6 to 74.1)	84 (46 to 151)
Dietary risks	Number (thousand)	16961.9 (15020.7 to 19039.7)	25700.6 (22528.0 to 29238.2)	52 (43 to 59)	5530.1 (4574.9 to 6591.0)	8597.4 (7061.8 to 10278.7)	55 (47 to 65)	9476.4 (7881.8 to 11064.4)	14229.6 (11932.0 to 16731.1)	50 (40 to 60)	1955.4 (1555.8 to 2475.1)	2873.7 (2318.4 to 3511.7)	47 (33 to 65)
	All-age rate per 100,000	879.2 (778.5 to 986.8)	823.5 (721.9 to 936.9)	-6 (-12 to -2)	286.6 (237.1 to 341.6)	275.5 (226.3 to 329.4)	-4 (-9 to 2)	491.2 (408.5 to 573.5)	456.0 (382.3 to 536.1)	-7 (-14 to -1)	101.3 (80.6 to 128.3)	92.1 (74.3 to 112.5)	-9 (-18 to 2)
Low physical activity	Number (thousand)	941.3 (317.8 to 1774.1)	1611.1 (560.3 to 3013.1)	71 (62 to 81)	941.3 (317.8 to 1774.1)	1611.1 (560.3 to 3013.1)	71 (62 to 81)	0.0 (0.0 to 0.0)	0.0 (0.0 to 0.0)	0 (0 to 0)	0.0 (0.0 to 0.0)	0.0 (0.0 to 0.0)	0 (0 to 0)
	All-age rate per 100,000	48.8 (16.5 to 92.0)	51.6 (18.0 to 96.6)	6 (0 to 12)	48.8 (16.5 to 92.0)	51.6 (18.0 to 96.6)	6 (0 to 12)	0.0 (0.0 to 0.0)	0.0 (0.0 to 0.0)	0 (0 to 0)	0.0 (0.0 to 0.0)	0.0 (0.0 to 0.0)	0 (0 to 0)
Impaired kidney function	Number (thousand)	2295.9 (1896.2 to 2741.0)	4075.1 (3363.0 to 4859.1)	77 (68 to 87)	931.1 (737.1 to 1139.1)	1648.2 (1319.8 to 2014.7)	77 (66 to 89)	1364.7 (1092.7 to 1640.1)	2426.9 (1977.8 to 2899.0)	78 (65 to 90)	0.0 (0.0 to 0.0)	0.0 (0.0 to 0.0)	0 (0 to 0)
	All-age rate per 100,000	119.0 (98.3 to 142.1)	130.6 (107.8 to 155.7)	10 (4 to 15)	48.3 (38.2 to 59.0)	52.8 (42.3 to 64.6)	9 (3 to 17)	70.7 (56.6 to 85.0)	77.8 (63.4 to 92.9)	10 (2 to 18)	0.0 (0.0 to 0.0)	0.0 (0.0 to 0.0)	0 (0 to 0)
High LDL cholesterol	Number (thousand)	2201.9 (1385.0 to 3585.3)	3846.4 (2442.7 to 6278.5)	75 (65 to 85)	2201.9 (1385.0 to 3585.3)	3846.4 (2442.7 to 6278.5)	75 (65 to 85)	0.0 (0.0 to 0.0)	0.0 (0.0 to 0.0)	0 (0 to 0)	0.0 (0.0 to 0.0)	0.0 (0.0 to 0.0)	0 (0 to 0)
	All-age rate per 100,000	114.1 (71.8 to 185.8)	123.2 (78.3 to 201.2)	8 (2 to 14)	114.1 (71.8 to 185.8)	123.2 (78.3 to 201.2)	8 (2 to 14)	0.0 (0.0 to 0.0)	0.0 (0.0 to 0.0)	0 (0 to 0)	0.0 (0.0 to 0.0)	0.0 (0.0 to 0.0)	0 (0 to 0)
World Bank Upper Middle Income
All risk factors	Number (thousand)	40726.2 (38923.2 to 42707.1)	55799.1 (52755.7 to 58902.3)	37 (31 to 42)	14309 (13298.9 to 15471.8)	24276.8 (22124.9 to 26640.4)	70 (60 to 79)	21081.8 (19860.1 to 23476)	27322.2 (25999.5 to 28618.9)	30 (19 to 37)	5335.4 (3795.2 to 6059)	4200.1 (3741 to 4556.8)	-21 (-32 to 6)
	All-age rate per 100,000	1928.9 (1843.5 to 2022.7)	2117.7 (2002.2 to 2235.4)	10 (5 to 14)	677.7 (629.9 to 732.8)	921.3 (839.7 to 1011)	36 (28 to 43)	998.5 (940.6 to 1111.9)	1036.9 (986.7 to 1086.1)	4 (-5 to 10)	252.7 (179.8 to 287)	159.4 (142 to 172.9)	-37 (-45 to -15)
Air pollution	Number (thousand)	6859.0 (5656.5 to 8029.7)	7302.6 (5851.4 to 8792.7)	6 (-2 to 14)	2018.8 (1623.7 to 2416.4)	2793.7 (2192.9 to 3426.0)	38 (27 to 50)	3795.0 (3093.0 to 4531.1)	3912.0 (3133.7 to 4715.4)	3 (-8 to 12)	1045.2 (712.9 to 1282.2)	596.9 (460.3 to 731.4)	-43 (-52 to -21)
	All-age rate per 100,000	324.9 (267.9 to 380.3)	277.1 (222.1 to 333.7)	-15 (-21 to -9)	95.6 (76.9 to 114.4)	106.0 (83.2 to 130.0)	11 (2 to 20)	179.7 (146.5 to 214.6)	148.5 (118.9 to 179.0)	-17 (-26 to -10)	49.5 (33.8 to 60.7)	22.7 (17.5 to 27.8)	-54 (-61 to -37)
Other environmental risks	Number (thousand)	3164.3 (2135.2 to 4299.8)	4129.4 (2748.0 to 5609.4)	30 (20 to 42)	824.4 (512.9 to 1173.8)	1599.9 (1025.9 to 2267.4)	94 (73 to 119)	1833.2 (1201.9 to 2564.8)	2237.3 (1454.9 to 3137.8)	22 (6 to 37)	506.8 (276.0 to 744.3)	292.2 (176.7 to 423.7)	-42 (-55 to -15)
	All-age rate per 100,000	149.9 (101.1 to 203.6)	156.7 (104.3 to 212.9)	5 (-4 to 14)	39.0 (24.3 to 55.6)	60.7 (38.9 to 86.1)	56 (38 to 76)	86.8 (56.9 to 121.5)	84.9 (55.2 to 119.1)	-2 (-15 to 10)	24.0 (13.1 to 35.3)	11.1 (6.7 to 16.1)	-54 (-64 to -32)
Tobacco	Number (thousand)	12282.4 (11377.3 to 13240.8)	15660.9 (14512.3 to 16871.3)	28 (20 to 35)	3897.7 (3543.8 to 4263.3)	6197.5 (5636.3 to 6857.9)	59 (47 to 71)	6696.2 (6073.0 to 7517.6)	8220.4 (7638.3 to 8819.8)	23 (11 to 33)	1688.5 (1205.7 to 2002.6)	1243.0 (1063.9 to 1397.1)	-26 (-38 to -2)
	All-age rate per 100,000	581.7 (538.9 to 627.1)	594.4 (550.8 to 640.3)	2 (-4 to 8)	184.6 (167.8 to 201.9)	235.2 (213.9 to 260.3)	27 (18 to 37)	317.1 (287.6 to 356.1)	312.0 (289.9 to 334.7)	-2 (-11 to 7)	80.0 (57.1 to 94.8)	47.2 (40.4 to 53.0)	-41 (-51 to -22)
Alcohol use	Number (thousand)	4424.2 (3162.7 to 5737.7)	8685.0 (6337.8 to 10953.0)	96 (56 to 157)	571.0 (74.3 to 1101.4)	2034.0 (1030.8 to 3102.0)	256 (114 to 1013)	3853.2 (2734.7 to 4964.2)	6651.1 (4836.5 to 8426.9)	73 (39 to 121)	0.0 (0.0 to 0.0)	0.0 (0.0 to 0.0)	0 (0 to 0)
	All-age rate per 100,000	209.5 (149.8 to 271.8)	329.6 (240.5 to 415.7)	57 (25 to 106)	27.0 (3.5 to 52.2)	77.2 (39.1 to 117.7)	185 (71 to 792)	182.5 (129.5 to 235.1)	252.4 (183.6 to 319.8)	38 (12 to 77)	0.0 (0.0 to 0.0)	0.0 (0.0 to 0.0)	0 (0 to 0)
High fasting plasma glucose	Number (thousand)	6782.8 (4811.3 to 9286.5)	10368.4 (7331.7 to 14282.9)	53 (41 to 66)	2701.3 (1495.1 to 4584.3)	4843.0 (2751.1 to 8118.7)	79 (64 to 98)	3292.1 (2115.3 to 4584.7)	4754.8 (3154.2 to 6615.9)	44 (31 to 59)	789.4 (469.3 to 1188.7)	770.6 (512.8 to 1068.8)	-2 (-16 to 31)
	All-age rate per 100,000	321.3 (227.9 to 439.8)	393.5 (278.2 to 542.1)	22 (13 to 33)	127.9 (70.8 to 217.1)	183.8 (104.4 to 308.1)	44 (32 to 58)	155.9 (100.2 to 217.1)	180.5 (119.7 to 251.1)	16 (5 to 27)	37.4 (22.2 to 56.3)	29.2 (19.5 to 40.6)	-22 (-33 to 5)
High systolic blood pressure	Number (thousand)	24455.6 (20638.2 to 27774.8)	35888.6 (30470.5 to 40417.4)	47 (40 to 54)	8416.4 (6684.2 to 10003.0)	14923.3 (11808.5 to 17711.8)	77 (66 to 89)	12811.6 (10478.0 to 15290.9)	18121.1 (14990.3 to 21098.3)	41 (29 to 51)	3227.6 (2243.9 to 3980.1)	2844.2 (2333.9 to 3346.0)	-12 (-24 to 19)
	All-age rate per 100,000	1158.3 (977.5 to 1315.5)	1362.0 (1156.4 to 1533.9)	18 (12 to 24)	398.6 (316.6 to 473.8)	566.4 (448.2 to 672.2)	42 (33 to 51)	606.8 (496.3 to 724.2)	687.7 (568.9 to 800.7)	13 (3 to 21)	152.9 (106.3 to 188.5)	107.9 (88.6 to 127.0)	-29 (-39 to -4)
High body-mass index	Number (thousand)	8442.3 (4363.2 to 13474.0)	16123.8 (10013.9 to 22622.6)	91 (62 to 136)	2418.6 (1285.5 to 3813.5)	5282.0 (3091.4 to 7870.4)	118 (94 to 151)	4737.9 (2377.2 to 7708.7)	9020.5 (5556.3 to 12725.7)	90 (59 to 141)	1285.8 (642.1 to 2149.8)	1821.3 (1241.8 to 2446.8)	42 (8 to 101)
	All-age rate per 100,000	399.9 (206.7 to 638.2)	611.9 (380.0 to 858.6)	53 (30 to 89)	114.6 (60.9 to 180.6)	200.5 (117.3 to 298.7)	75 (56 to 101)	224.4 (112.6 to 365.1)	342.3 (210.9 to 483.0)	53 (28 to 93)	60.9 (30.4 to 101.8)	69.1 (47.1 to 92.9)	13 (-14 to 61)
Dietary risks	Number (thousand)	29991.0 (27168.5 to 32889.0)	37496.2 (33507.3 to 41406.6)	25 (19 to 32)	9605.5 (8243.2 to 10942.2)	15130.0 (12837.7 to 17363.7)	58 (46 to 69)	16094.9 (13997.7 to 18579.3)	19364.2 (16903.0 to 21605.3)	20 (9 to 28)	4290.6 (2962.5 to 5061.6)	3002.0 (2549.9 to 3440.9)	-30 (-40 to -5)
	All-age rate per 100,000	1420.5 (1286.8 to 1557.7)	1423.0 (1271.7 to 1571.4)	0 (-5 to 5)	454.9 (390.4 to 518.3)	574.2 (487.2 to 659.0)	26 (17 to 36)	762.3 (663.0 to 880.0)	734.9 (641.5 to 820.0)	-4 (-13 to 3)	203.2 (140.3 to 239.7)	113.9 (96.8 to 130.6)	-44 (-52 to -24)
Low physical activity	Number (thousand)	1638.2 (567.2 to 3058.6)	2750.6 (943.5 to 5160.6)	68 (58 to 78)	1638.2 (567.2 to 3058.6)	2750.6 (943.5 to 5160.6)	68 (58 to 78)	0.0 (0.0 to 0.0)	0.0 (0.0 to 0.0)	0 (0 to 0)	0.0 (0.0 to 0.0)	0.0 (0.0 to 0.0)	0 (0 to 0)
	All-age rate per 100,000	77.6 (26.9 to 144.9)	104.4 (35.8 to 195.9)	35 (27 to 43)	77.6 (26.9 to 144.9)	104.4 (35.8 to 195.9)	35 (27 to 43)	0.0 (0.0 to 0.0)	0.0 (0.0 to 0.0)	0 (0 to 0)	0.0 (0.0 to 0.0)	0.0 (0.0 to 0.0)	0 (0 to 0)
Impaired kidney function	Number (thousand)	3311.3 (2734.6 to 3968.6)	4560.9 (3749.1 to 5463.3)	38 (27 to 47)	1403.6 (1136.1 to 1695.4)	2197.1 (1765.6 to 2689.3)	57 (46 to 67)	1907.6 (1570.2 to 2299.0)	2363.8 (1957.8 to 2808.2)	24 (13 to 33)	0.0 (0.0 to 0.0)	0.0 (0.0 to 0.0)	0 (0 to 0)
	All-age rate per 100,000	156.8 (129.5 to 188.0)	173.1 (142.3 to 207.3)	10 (2 to 18)	66.5 (53.8 to 80.3)	83.4 (67.0 to 102.1)	25 (17 to 34)	90.4 (74.4 to 108.9)	89.7 (74.3 to 106.6)	-1 (-9 to 6)	0.0 (0.0 to 0.0)	0.0 (0.0 to 0.0)	0 (0 to 0)
High LDL cholesterol	Number (thousand)	4050.0 (2562.1 to 6482.3)	6605.4 (3933.8 to 11086.9)	63 (48 to 77)	4050.0 (2562.1 to 6482.3)	6605.4 (3933.8 to 11086.9)	63 (48 to 77)	0.0 (0.0 to 0.0)	0.0 (0.0 to 0.0)	0 (0 to 0)	0.0 (0.0 to 0.0)	0.0 (0.0 to 0.0)	0 (0 to 0)
	All-age rate per 100,000	191.8 (121.3 to 307.0)	250.7 (149.3 to 420.8)	31 (18 to 42)	191.8 (121.3 to 307.0)	250.7 (149.3 to 420.8)	31 (18 to 42)	0.0 (0.0 to 0.0)	0.0 (0.0 to 0.0)	0 (0 to 0)	0.0 (0.0 to 0.0)	0.0 (0.0 to 0.0)	0 (0 to 0)
World Bank High Income
All risk factors	Number (thousand)	14927.6 (14127.6 to 15681.6)	11979.1 (10934.3 to 13037.5)	-20 (-23 to -16)	7422.9 (6769.8 to 8058.1)	6230.4 (5380.2 to 7126.6)	-16 (-22 to -11)	5719.3 (5481 to 5916.7)	4105 (3862.7 to 4332.9)	-28 (-31 to -26)	1785.4 (1681.1 to 1890.4)	1643.8 (1492.8 to 1794.8)	-8 (-12 to -4)
	All-age rate per 100,000	1492 (1412 to 1567.4)	1007 (919.2 to 1096)	-33 (-36 to -30)	741.9 (676.6 to 805.4)	523.8 (452.3 to 599.1)	-29 (-34 to -25)	571.6 (547.8 to 591.4)	345.1 (324.7 to 364.2)	-40 (-42 to -37)	178.4 (168 to 188.9)	138.2 (125.5 to 150.9)	-23 (-26 to -19)
Air pollution	Number (thousand)	1346.2 (1025.1 to 1686.4)	884.9 (659.1 to 1137.8)	-34 (-39 to -30)	586.3 (436.5 to 757.3)	395.6 (288.5 to 517.8)	-33 (-38 to -27)	569.4 (433.2 to 714.5)	345.0 (257.0 to 445.4)	-39 (-44 to -35)	190.5 (142.7 to 240.7)	144.3 (104.1 to 188.1)	-24 (-30 to -18)
	All-age rate per 100,000	134.6 (102.5 to 168.6)	74.4 (55.4 to 95.7)	-45 (-48 to -41)	58.6 (43.6 to 75.7)	33.3 (24.3 to 43.5)	-43 (-48 to -38)	56.9 (43.3 to 71.4)	29.0 (21.6 to 37.4)	-49 (-53 to -46)	19.0 (14.3 to 24.1)	12.1 (8.8 to 15.8)	-36 (-41 to -31)
Other environmental risks	Number (thousand)	487.9 (222.8 to 802.5)	322.6 (129.9 to 565.4)	-34 (-44 to -27)	214.9 (97.0 to 362.2)	160.3 (63.9 to 287.1)	-25 (-36 to -17)	214.0 (95.4 to 356.2)	123.6 (47.7 to 224.9)	-42 (-53 to -35)	59.0 (22.0 to 107.5)	38.6 (11.8 to 78.4)	-35 (-49 to -24)
	All-age rate per 100,000	48.8 (22.3 to 80.2)	27.1 (10.9 to 47.5)	-44 (-53 to -39)	21.5 (9.7 to 36.2)	13.5 (5.4 to 24.1)	-37 (-46 to -30)	21.4 (9.5 to 35.6)	10.4 (4.0 to 18.9)	-51 (-61 to -45)	5.9 (2.2 to 10.7)	3.2 (1.0 to 6.6)	-45 (-58 to -36)
Tobacco	Number (thousand)	4941.3 (4608.0 to 5273.3)	2523.0 (2274.0 to 2786.2)	-49 (-52 to -46)	2141.1 (1951.2 to 2337.6)	1125.5 (967.5 to 1288.9)	-47 (-51 to -44)	2051.7 (1934.1 to 2161.3)	945.8 (876.0 to 1017.4)	-54 (-56 to -51)	748.5 (695.5 to 803.9)	451.8 (408.6 to 505.4)	-40 (-44 to -35)
	All-age rate per 100,000	493.9 (460.6 to 527.1)	212.1 (191.2 to 234.2)	-57 (-60 to -55)	214.0 (195.0 to 233.6)	94.6 (81.3 to 108.4)	-56 (-59 to -53)	205.1 (193.3 to 216.0)	79.5 (73.6 to 85.5)	-61 (-63 to -59)	74.8 (69.5 to 80.3)	38.0 (34.3 to 42.5)	-49 (-52 to -45)
Alcohol use	Number (thousand)	1936.0 (1299.4 to 2600.7)	1012.1 (448.7 to 1602.6)	-48 (-68 to -33)	375.9 (-77.5 to 843.0)	79.3 (-328.2 to 505.1)	-79 (-569 to 291)	1560.1 (1112.1 to 1975.0)	932.8 (579.9 to 1264.5)	-40 (-51 to -32)	0.0 (0.0 to 0.0)	0.0 (0.0 to 0.0)	0 (0 to 0)
	All-age rate per 100,000	193.5 (129.9 to 259.9)	85.1 (37.7 to 134.7)	-56 (-73 to -44)	37.6 (-7.7 to 84.3)	6.7 (-27.6 to 42.5)	-82 (-494 to 229)	155.9 (111.2 to 197.4)	78.4 (48.7 to 106.3)	-50 (-59 to -43)	0.0 (0.0 to 0.0)	0.0 (0.0 to 0.0)	0 (0 to 0)
High fasting plasma glucose	Number (thousand)	3393.2 (2202.9 to 5331.8)	3501.0 (2224.0 to 5468.4)	3 (-6 to 14)	1861.3 (926.9 to 3595.1)	1967.0 (958.3 to 3786.8)	6 (-6 to 18)	1226.2 (781.0 to 1790.8)	1146.5 (713.5 to 1717.9)	-7 (-15 to 5)	305.6 (201.0 to 424.8)	387.5 (256.1 to 550.0)	27 (14 to 43)
	All-age rate per 100,000	339.1 (220.2 to 532.9)	294.3 (187.0 to 459.7)	-13 (-21 to -4)	186.0 (92.6 to 359.3)	165.4 (80.6 to 318.3)	-11 (-21 to -1)	122.6 (78.1 to 179.0)	96.4 (60.0 to 144.4)	-21 (-29 to -12)	30.5 (20.1 to 42.5)	32.6 (21.5 to 46.2)	7 (-4 to 20)
High systolic blood pressure	Number (thousand)	9981.6 (8637.8 to 11257.0)	7235.7 (6069.3 to 8469.0)	-28 (-31 to -24)	4765.6 (3788.5 to 5681.8)	3575.5 (2703.0 to 4454.6)	-25 (-30 to -20)	3960.1 (3329.5 to 4538.3)	2595.5 (2090.1 to 3067.7)	-34 (-38 to -31)	1255.9 (1053.3 to 1449.4)	1064.7 (867.9 to 1276.0)	-15 (-21 to -10)
	All-age rate per 100,000	997.7 (863.3 to 1125.1)	608.3 (510.2 to 711.9)	-39 (-42 to -36)	476.3 (378.7 to 567.9)	300.6 (227.2 to 374.5)	-37 (-41 to -32)	395.8 (332.8 to 453.6)	218.2 (175.7 to 257.9)	-45 (-48 to -42)	125.5 (105.3 to 144.9)	89.5 (73.0 to 107.3)	-29 (-33 to -24)
High body-mass index	Number (thousand)	3954.4 (2441.7 to 5554.4)	3923.8 (2691.1 to 5196.3)	-1 (-11 to 15)	1382.1 (797.0 to 2059.6)	1490.3 (938.0 to 2125.7)	8 (-4 to 26)	1819.4 (1124.0 to 2578.2)	1629.7 (1143.1 to 2137.5)	-10 (-20 to 5)	752.9 (495.9 to 1016.6)	803.8 (578.1 to 1037.8)	7 (-3 to 21)
	All-age rate per 100,000	395.2 (244.0 to 555.2)	329.9 (226.2 to 436.8)	-17 (-25 to -3)	138.1 (79.7 to 205.9)	125.3 (78.9 to 178.7)	-9 (-19 to 6)	181.8 (112.3 to 257.7)	137.0 (96.1 to 179.7)	-25 (-33 to -11)	75.3 (49.6 to 101.6)	67.6 (48.6 to 87.2)	-10 (-18 to 1)
Dietary risks	Number (thousand)	7779.7 (6883.5 to 8780.5)	6103.5 (5253.2 to 6948.5)	-22 (-25 to -18)	3482.6 (2906.9 to 4087.2)	2871.9 (2312.9 to 3454.1)	-18 (-23 to -13)	3159.4 (2680.0 to 3662.4)	2210.4 (1852.3 to 2570.7)	-30 (-33 to -27)	1137.8 (969.8 to 1314.0)	1021.2 (853.7 to 1195.9)	-10 (-14 to -5)
	All-age rate per 100,000	777.6 (688.0 to 877.6)	513.1 (441.6 to 584.1)	-34 (-37 to -31)	348.1 (290.5 to 408.5)	241.4 (194.4 to 290.4)	-31 (-35 to -27)	315.8 (267.9 to 366.1)	185.8 (155.7 to 216.1)	-41 (-43 to -39)	113.7 (96.9 to 131.3)	85.8 (71.8 to 100.5)	-25 (-28 to -20)
Low physical activity	Number (thousand)	987.4 (335.1 to 1860.0)	884.6 (292.9 to 1668.6)	-10 (-16 to -6)	987.4 (335.1 to 1860.0)	884.6 (292.9 to 1668.6)	-10 (-16 to -6)	0.0 (0.0 to 0.0)	0.0 (0.0 to 0.0)	0 (0 to 0)	0.0 (0.0 to 0.0)	0.0 (0.0 to 0.0)	0 (0 to 0)
	All-age rate per 100,000	98.7 (33.5 to 185.9)	74.4 (24.6 to 140.3)	-25 (-29 to -21)	98.7 (33.5 to 185.9)	74.4 (24.6 to 140.3)	-25 (-29 to -21)	0.0 (0.0 to 0.0)	0.0 (0.0 to 0.0)	0 (0 to 0)	0.0 (0.0 to 0.0)	0.0 (0.0 to 0.0)	0 (0 to 0)
Impaired kidney function	Number (thousand)	1157.1 (884.6 to 1441.4)	951.3 (706.4 to 1232.8)	-18 (-26 to -10)	670.3 (486.9 to 857.4)	589.8 (414.1 to 786.4)	-12 (-22 to -2)	486.8 (397.8 to 583.5)	361.5 (287.3 to 443.2)	-26 (-31 to -20)	0.0 (0.0 to 0.0)	0.0 (0.0 to 0.0)	0 (0 to 0)
	All-age rate per 100,000	115.7 (88.4 to 144.1)	80.0 (59.4 to 103.6)	-31 (-37 to -24)	67.0 (48.7 to 85.7)	49.6 (34.8 to 66.1)	-26 (-34 to -18)	48.7 (39.8 to 58.3)	30.4 (24.2 to 37.3)	-38 (-42 to -33)	0.0 (0.0 to 0.0)	0.0 (0.0 to 0.0)	0 (0 to 0)
High LDL cholesterol	Number (thousand)	2152.4 (1066.0 to 3923.3)	1715.4 (804.2 to 3259.2)	-20 (-28 to -14)	2152.4 (1066.0 to 3923.3)	1715.4 (804.2 to 3259.2)	-20 (-28 to -14)	0.0 (0.0 to 0.0)	0.0 (0.0 to 0.0)	0 (0 to 0)	0.0 (0.0 to 0.0)	0.0 (0.0 to 0.0)	0 (0 to 0)
	All-age rate per 100,000	215.1 (106.5 to 392.1)	144.2 (67.6 to 274.0)	-33 (-39 to -28)	215.1 (106.5 to 392.1)	144.2 (67.6 to 274.0)	-33 (-39 to -28)	0.0 (0.0 to 0.0)	0.0 (0.0 to 0.0)	0 (0 to 0)	0.0 (0.0 to 0.0)	0.0 (0.0 to 0.0)	0 (0 to 0)
Note: Data were extracted from Global Burden of Disease Collaborative Network. Global Burden of Disease Study 2017 (GBD 2017) Results. Seattle, United States: Institute for Health Metrics and Evaluation (IHME), 2018. Available from http://ghdx.healthdata.org/gbd-results-tool. (Accessed May 19, 2019); Rates are defined per 100,000 people; LDL, low-density lipoprotein.
