# Supplementary material for: Socioeconomic status and stroke incidence, prevalence, mortality, and worldwide burden: an ecological analysis from the Global Burden of Disease Study 2017
Source: BMC Med. 2019 Oct 24;17:191. doi: 10.1186/s12916-019-1397-3 (PMC6813111; doi:10.1186/s12916-019-1397-3)
Supplement: Supplementary file 4 — Table S3. Age-standardised rates of stroke mortality and burden attributable to behavioural, environmental, and metabolic risks. (XLSX 501 kb) [file 12916_2019_1397_MOESM4_ESM.xlsx]

## Sheet: S3
Table S3. Age-standardised rates of stroke mortality and burden attributable to behavioural, environmental, and metabolic risks
	All-type stroke			Ischemic stroke			Intracerebral haemorrhage			Subarachnoid haemorrhage
	Mean (95% uncertainty interval)			Mean (95% uncertainty interval)			Mean (95% uncertainty interval)			Mean (95% uncertainty interval)
	1990	2017	Percent change	1990	2017	Percent change	1990	2017	Percent change	1990	2017	Percent change
Deaths per 100,000 people
Global
Age-standardized
Behavioural risks	74.1 (68.3 to 79.7)	47.4 (43.9 to 51)	-33 (-37 to -30)	30.6 (26.7 to 34.8)	19.5 (16.9 to 22.1)	-36 (-39 to -34)	36.4 (32.9 to 40.5)	24.5 (22.2 to 26.7)	-36 (-38 to -34)	7 (5.4 to 8.3)	3.4 (2.9 to 3.8)	-52 (-57 to -39)
Environmental/occupational risks	19.6 (16.3 to 22.8)	12.7 (10.5 to 14.8)	-34 (-39 to -30)	7.3 (5.9 to 8.7)	5 (4.1 to 6)	-31 (-35 to -27)	10.2 (8.4 to 12.1)	6.8 (5.5 to 8)	-35 (-38 to -33)	2.1 (1.5 to 2.6)	1 (0.8 to 1.2)	-55 (-60 to -41)
Metabolic risks	80.9 (71.5 to 89.9)	55 (48.6 to 60.9)	-27 (-31 to -24)	38.3 (32.1 to 45.1)	24.9 (20.8 to 29.4)	-35 (-37 to -33)	36 (30.4 to 41.1)	26.3 (22.6 to 29.8)	-32 (-34 to -30)	6.6 (5.1 to 7.9)	3.8 (3.2 to 4.4)	-43 (-48 to -30)
All Ages
Behavioural risks	52.4 (48.6 to 56.1)	48.5 (45.1 to 52.2)	-5 (-11 to -1)	20.2 (17.9 to 22.8)	19.6 (17.1 to 22.2)	-3 (-7 to 1)	26.8 (24.2 to 29.6)	25.4 (23 to 27.7)	-7 (-11 to -4)	5.4 (4.1 to 6.3)	3.5 (3.1 to 4)	-34 (-42 to -18)
Environmental/occupational risks	14.2 (11.8 to 16.4)	13.1 (10.8 to 15.2)	-8 (-15 to -2)	4.9 (4 to 5.9)	5.1 (4.1 to 6)	3 (-4 to 9)	7.6 (6.2 to 9)	7 (5.7 to 8.3)	-8 (-12 to -3)	1.6 (1.2 to 2)	1 (0.8 to 1.2)	-38 (-45 to -20)
Metabolic risks	54.5 (48.8 to 60.2)	55.6 (49.4 to 61.3)	6 (-1 to 11)	24.1 (20.4 to 27.9)	24.7 (20.7 to 28.9)	3 (-1 to 6)	25.6 (22 to 29.1)	27 (23.4 to 30.5)	2 (-1 to 5)	4.9 (3.8 to 5.8)	3.9 (3.3 to 4.5)	-20 (-28 to -1)
World Bank Low Income
Age-standardized
Behavioural risks	81.2 (71.3 to 90.8)	57.9 (51.2 to 64.9)	-30 (-36 to -24)	28.3 (22.5 to 34.6)	21.1 (16.6 to 25.6)	-26 (-31 to -20)	48.3 (40.9 to 56.3)	33.9 (28.9 to 39.1)	-29 (-34 to -23)	4.6 (3.3 to 6.7)	3 (2.1 to 4.5)	-36 (-44 to -25)
Environmental/occupational risks	31.9 (26.9 to 36.9)	22.2 (18.7 to 25.9)	-32 (-38 to -25)	11.3 (9.1 to 13.6)	8.2 (6.5 to 10)	-27 (-33 to -21)	18.8 (15.5 to 22.4)	12.8 (10.6 to 15.2)	-30 (-36 to -25)	1.8 (1.3 to 2.7)	1.2 (0.8 to 1.8)	-37 (-45 to -26)
Metabolic risks	94.8 (81.9 to 106.8)	75 (64.7 to 84.3)	-22 (-28 to -15)	36.8 (29.2 to 46.5)	29.8 (23.1 to 36.8)	-19 (-25 to -13)	53.3 (44.6 to 63.1)	41.7 (35.6 to 48.4)	-21 (-26 to -15)	4.7 (3.3 to 6.8)	3.4 (2.3 to 5.2)	-27 (-37 to -16)
All Ages
Behavioural risks	34.2 (30 to 38.2)	23.8 (21.2 to 26.6)	-32 (-38 to -25)	10.3 (8.3 to 12.5)	7.7 (6.1 to 9.3)	-26 (-32 to -19)	21.6 (18.2 to 25.1)	14.7 (12.6 to 16.9)	-30 (-36 to -24)	2.3 (1.6 to 3.2)	1.5 (1 to 2.1)	-36 (-45 to -25)
Environmental/occupational risks	13.3 (11.2 to 15.5)	9 (7.6 to 10.3)	-34 (-40 to -27)	4 (3.2 to 4.9)	2.9 (2.3 to 3.5)	-28 (-34 to -20)	8.4 (6.8 to 10)	5.5 (4.6 to 6.5)	-32 (-38 to -26)	0.9 (0.6 to 1.3)	0.6 (0.4 to 0.8)	-38 (-46 to -27)
Metabolic risks	36.8 (32.1 to 41)	28.6 (25.1 to 31.6)	-24 (-30 to -16)	12.3 (10 to 15)	10.1 (8 to 12.1)	-18 (-25 to -11)	22.3 (18.6 to 26.1)	17 (14.7 to 19.3)	-22 (-28 to -15)	2.2 (1.5 to 3.1)	1.6 (1.1 to 2.4)	-27 (-37 to -15)
World Bank Lower Middle Income
Age-standardized
Behavioural risks	77.8 (70.5 to 85)	56.6 (51.5 to 62.3)	-25 (-30 to -20)	34 (28.7 to 39.9)	23.9 (20.3 to 28.1)	-30 (-34 to -25)	38.2 (32.7 to 43.6)	28.7 (25.2 to 32.3)	-27 (-31 to -24)	5.6 (4.5 to 7.3)	4 (3.3 to 4.8)	-29 (-37 to -20)
Environmental/occupational risks	25.5 (21.4 to 29.2)	18.1 (15.1 to 21)	-29 (-34 to -24)	10.4 (8.5 to 12.5)	7.5 (6 to 9.1)	-28 (-33 to -22)	13.1 (10.7 to 15.6)	9.3 (7.5 to 11.1)	-29 (-33 to -25)	2 (1.5 to 2.7)	1.4 (1.1 to 1.7)	-31 (-40 to -21)
Metabolic risks	90.3 (79.8 to 101.3)	72.8 (64.6 to 80.4)	-16 (-22 to -10)	43.2 (35.3 to 52.2)	33.2 (27.5 to 39.9)	-23 (-27 to -19)	41.3 (35 to 48)	34.8 (29.9 to 39.6)	-19 (-23 to -16)	5.7 (4.6 to 7.5)	4.7 (3.9 to 5.7)	-18 (-27 to -7)
All Ages
Behavioural risks	38.4 (35.1 to 41.8)	37.9 (34.7 to 41.6)	0 (-7 to 6)	14.6 (12.4 to 17.1)	14.4 (12.3 to 16.8)	-1 (-7 to 5)	20.5 (17.7 to 23.2)	20.4 (18.1 to 22.8)	-1 (-7 to 3)	3.3 (2.7 to 4.3)	3.1 (2.6 to 3.7)	-7 (-17 to 5)
Environmental/occupational risks	12.8 (10.8 to 14.7)	12.1 (10 to 13.9)	-8 (-15 to -1)	4.5 (3.7 to 5.5)	4.5 (3.6 to 5.5)	-1 (-8 to 7)	7.1 (5.8 to 8.4)	6.5 (5.3 to 7.8)	-6 (-11 to 0)	1.2 (0.9 to 1.6)	1 (0.8 to 1.3)	-12 (-23 to 1)
Metabolic risks	41.2 (37 to 45.4)	45.9 (41.5 to 50)	13 (5 to 21)	17.2 (14.4 to 20.4)	18.9 (15.8 to 22.4)	10 (4 to 17)	20.8 (17.6 to 23.8)	23.6 (20.5 to 26.4)	12 (6 to 17)	3.2 (2.5 to 4.1)	3.5 (2.9 to 4.2)	9 (-2 to 24)
World Bank Upper Middle Income
Age-standardized
Behavioural risks	101.9 (93.7 to 110.4)	62.7 (57.7 to 67.5)	-37 (-44 to -33)	38.9 (34.1 to 44.2)	26.5 (23.2 to 29.7)	-32 (-36 to -28)	51.7 (46.4 to 59.2)	32.4 (29.3 to 35.3)	-38 (-41 to -36)	11.3 (7.2 to 13.4)	3.8 (3.3 to 4.4)	-66 (-72 to -50)
Environmental/occupational risks	26.7 (22.1 to 31.1)	15.8 (13 to 18.5)	-41 (-48 to -36)	9.1 (7.4 to 11)	6.4 (5.1 to 7.7)	-30 (-36 to -24)	14.2 (11.5 to 17.2)	8.4 (6.8 to 10)	-41 (-45 to -38)	3.4 (2.1 to 4.3)	1 (0.8 to 1.3)	-70 (-75 to -54)
Metabolic risks	101.8 (89 to 114.6)	67.1 (58.5 to 74.9)	-32 (-38 to -28)	45 (37.2 to 53.1)	31 (25.8 to 36.4)	-31 (-34 to -28)	47.1 (38.7 to 55.8)	32 (26.6 to 37)	-34 (-37 to -32)	9.8 (6.3 to 12.2)	4.1 (3.3 to 4.8)	-58 (-65 to -40)
All Ages
Behavioural risks	67.1 (62.4 to 72.3)	74.2 (68.8 to 79.7)	11 (0 to 18)	23.6 (21.1 to 26.5)	30.5 (27 to 33.9)	29 (20 to 38)	35.4 (31.9 to 40.2)	39.1 (35.5 to 42.4)	11 (5 to 15)	8.1 (5.2 to 9.6)	4.7 (4 to 5.3)	-42 (-52 to -16)
Environmental/occupational risks	17.9 (14.8 to 20.7)	18.7 (15.3 to 21.9)	3 (-9 to 12)	5.6 (4.5 to 6.8)	7.3 (5.9 to 8.8)	30 (18 to 42)	9.8 (8 to 11.9)	10.1 (8.2 to 12)	4 (-3 to 11)	2.5 (1.5 to 3.1)	1.2 (1 to 1.5)	-50 (-58 to -24)
Metabolic risks	63.2 (56 to 70.3)	77.7 (68.3 to 86.4)	23 (11 to 32)	25.6 (21.7 to 29.7)	34.9 (29.5 to 40.4)	36 (29 to 45)	30.9 (26.1 to 35.9)	37.9 (32 to 43.4)	23 (17 to 29)	6.7 (4.4 to 8.3)	4.9 (4 to 5.7)	-27 (-39 to 4)
World Bank High Income
Age-standardized
Behavioural risks	40.3 (36.9 to 43.5)	15.7 (14.1 to 17.3)	-59 (-61 to -57)	20.2 (17.1 to 23.2)	7 (5.6 to 8.3)	-65 (-68 to -64)	16.6 (15.3 to 17.9)	6.8 (6.1 to 7.6)	-61 (-63 to -59)	3.6 (3.3 to 3.9)	1.9 (1.7 to 2.1)	-47 (-49 to -44)
Environmental/occupational risks	6.8 (5.1 to 8.4)	2.6 (1.9 to 3.3)	-60 (-63 to -58)	3.4 (2.5 to 4.3)	1.2 (0.8 to 1.5)	-65 (-67 to -63)	2.8 (2.1 to 3.4)	1.1 (0.8 to 1.4)	-62 (-64 to -59)	0.6 (0.5 to 0.8)	0.3 (0.2 to 0.4)	-50 (-53 to -46)
Metabolic risks	51 (44.8 to 56.7)	21.2 (18.3 to 24.1)	-56 (-58 to -53)	28.4 (23.5 to 33.3)	10.7 (8.6 to 13.1)	-62 (-64 to -60)	18.6 (15.8 to 20.9)	8.2 (6.9 to 9.5)	-58 (-60 to -57)	4 (3.5 to 4.5)	2.3 (1.9 to 2.6)	-43 (-46 to -40)
All Ages
Behavioural risks	53.7 (49.1 to 57.9)	32.5 (28.5 to 36.3)	-38 (-42 to -35)	27.2 (23.1 to 31.2)	15.6 (12.2 to 18.9)	-43 (-48 to -38)	22 (20.2 to 23.8)	13.5 (11.9 to 15.2)	-40 (-43 to -36)	4.5 (4.1 to 4.9)	3.3 (2.9 to 3.7)	-26 (-30 to -21)
Environmental/occupational risks	9 (6.7 to 11.2)	5.4 (3.9 to 7)	-40 (-45 to -34)	4.5 (3.3 to 5.8)	2.6 (1.9 to 3.5)	-41 (-47 to -35)	3.6 (2.7 to 4.5)	2.2 (1.6 to 2.9)	-39 (-45 to -34)	0.8 (0.6 to 1)	0.6 (0.4 to 0.7)	-29 (-35 to -22)
Metabolic risks	67.6 (59.4 to 75.3)	46.4 (39.3 to 53.4)	-31 (-35 to -26)	37.9 (31.4 to 44.3)	25 (19.6 to 31)	-34 (-38 to -29)	24.6 (21 to 27.8)	17.1 (14 to 19.9)	-31 (-35 to -27)	5.1 (4.4 to 5.7)	4.2 (3.5 to 5)	-17 (-23 to -10)
DALYs (Disability-Adjusted Life Years) per 100,000 people
Global
Age-standardized
Behavioural risks	1649.4 (1535.8 to 1764.4)	1109.4 (1025.9 to 1196.4)	-33 (-37 to -30)	606.1 (537.6 to 680.9)	440.6 (386.5 to 495.7)	-27 (-31 to -24)	848.4 (773.4 to 931.2)	569 (523.5 to 614.8)	-33 (-35 to -31)	194.9 (156.7 to 226.1)	99.8 (88.4 to 113)	-49 (-54 to -38)
Environmental/occupational risks	451.4 (374.1 to 522.1)	289.1 (237.1 to 335.3)	-37 (-41 to -33)	144.9 (117.1 to 171.1)	105.5 (84.9 to 126.1)	-27 (-31 to -23)	248.1 (204.8 to 290.7)	156.5 (128.4 to 182.9)	-36 (-39 to -33)	58.5 (44.6 to 72.2)	27.1 (21.7 to 33.3)	-54 (-59 to -42)
Metabolic risks	1607.5 (1445.7 to 1761.8)	1174.6 (1060.7 to 1282.7)	-26 (-30 to -23)	670 (578 to 762.6)	503.3 (431.6 to 573.1)	-25 (-28 to -22)	769.1 (670 to 868)	569.1 (509.7 to 626.3)	-27 (-29 to -25)	168.4 (134.5 to 200.1)	102.2 (88.1 to 117.5)	-39 (-45 to -28)
All Ages
Behavioural risks	1281.4 (1195.9 to 1371.2)	1174.4 (1086.1 to 1265.7)	-10 (-15 to -6)	449.8 (400.4 to 501.2)	460.5 (404.8 to 517.7)	2 (-2 to 7)	672.5 (614.6 to 737)	607.1 (559.1 to 656)	-8 (-12 to -6)	159.2 (128.9 to 184.6)	106.9 (94.7 to 121.1)	-33 (-39 to -19)
Environmental/occupational risks	355.3 (295.7 to 410.8)	306.4 (250.4 to 356)	-16 (-21 to -11)	108.8 (88 to 128.4)	110.3 (88.5 to 132.2)	1 (-4 to 7)	198.5 (163.6 to 232.4)	167.1 (137 to 195.7)	-14 (-18 to -10)	48.1 (36.9 to 59.3)	29 (23.2 to 35.7)	-40 (-46 to -25)
Metabolic risks	1214.4 (1090.3 to 1329.6)	1234 (1116 to 1347.6)	1 (-4 to 6)	480.7 (417.2 to 545)	520.6 (447.6 to 591.9)	8 (4 to 13)	598.5 (520.3 to 675.3)	604.3 (539.3 to 663.7)	2 (-2 to 5)	135.2 (108.6 to 161.2)	109 (93.9 to 125.2)	-19 (-27 to -4)
World Bank Low Income
Age-standardized
Behavioural risks	1896.5 (1675.5 to 2118.8)	1339.3 (1200.9 to 1494.2)	-32 (-38 to -25)	574.2 (470 to 687.6)	438 (358.3 to 519.5)	-24 (-29 to -17)	1183.5 (998.8 to 1371.3)	809.8 (695.3 to 927.5)	-29 (-35 to -23)	138.7 (100.9 to 192.7)	91.5 (65.5 to 130.7)	-34 (-43 to -23)
Environmental/occupational risks	729.2 (617.7 to 848.1)	492.3 (415 to 568.7)	-34 (-41 to -27)	217.3 (174.4 to 259.7)	158.3 (127.3 to 189.2)	-27 (-33 to -20)	457.1 (376.6 to 549.8)	299.5 (250 to 355)	-32 (-38 to -26)	54.8 (37.5 to 77.9)	34.4 (23.8 to 50.6)	-37 (-46 to -27)
Metabolic risks	1987.9 (1734 to 2227.3)	1557.7 (1379.1 to 1704)	-24 (-30 to -16)	669.7 (549 to 805)	551.8 (450 to 653.7)	-18 (-23 to -11)	1188.5 (996.9 to 1395.1)	909.1 (786.4 to 1029.8)	-22 (-27 to -15)	129.7 (92 to 181.2)	96.8 (69.2 to 142.6)	-25 (-35 to -14)
All Ages
Behavioural risks	950.5 (836 to 1064.1)	655.2 (586.3 to 730.9)	-33 (-39 to -26)	259.1 (211.9 to 310.2)	194.2 (158.5 to 229.5)	-25 (-31 to -18)	613.7 (517.2 to 716.8)	409.5 (352.6 to 468.8)	-31 (-37 to -24)	77.6 (56.5 to 106.3)	51.5 (37 to 73.1)	-34 (-43 to -22)
Environmental/occupational risks	364.4 (307.7 to 425.9)	239.1 (201.4 to 275.6)	-36 (-42 to -29)	96.7 (77.4 to 116.1)	68.9 (55.3 to 83)	-29 (-35 to -21)	236.9 (194.2 to 287.2)	150.9 (125.6 to 179.1)	-34 (-40 to -27)	30.8 (21.1 to 43.5)	19.4 (13.5 to 28.2)	-37 (-46 to -26)
Metabolic risks	941 (820.6 to 1069.1)	721.1 (640.6 to 792.7)	-25 (-32 to -18)	282.8 (233.9 to 335.4)	229.9 (189.3 to 268.5)	-19 (-25 to -12)	588.4 (489.7 to 695.4)	438.9 (380.2 to 497.3)	-23 (-29 to -17)	69.8 (48.9 to 97.9)	52.3 (37.2 to 76.3)	-25 (-35 to -13)
World Bank Lower Middle Income
Age-standardized
Behavioural risks	1736.5 (1585.4 to 1895.8)	1293.1 (1182 to 1415)	-25 (-30 to -20)	650.9 (562.5 to 755)	483.1 (414 to 563.4)	-26 (-30 to -22)	919.2 (800.2 to 1035.8)	689.3 (615.2 to 769.1)	-26 (-29 to -22)	166.4 (136 to 210.8)	120.8 (101.3 to 145)	-27 (-35 to -18)
Environmental/occupational risks	572.9 (484.6 to 656.1)	399.9 (331.8 to 462.2)	-32 (-37 to -26)	195.6 (159.7 to 234.5)	142.6 (114.5 to 171.9)	-27 (-32 to -22)	317.9 (260 to 374.3)	217.5 (177.2 to 256.2)	-30 (-34 to -26)	59.3 (45.6 to 78.9)	39.8 (31.3 to 50.8)	-33 (-40 to -24)
Metabolic risks	1804 (1618.8 to 1979.7)	1497.8 (1356 to 1619.5)	-16 (-22 to -10)	741.8 (627.8 to 872.8)	602.2 (514.8 to 699.4)	-19 (-23 to -14)	907.8 (775.2 to 1033.6)	764.8 (672.4 to 848.8)	-17 (-21 to -13)	154.3 (122 to 198.6)	130.7 (109.4 to 157.6)	-15 (-24 to -5)
All Ages
Behavioural risks	1018.5 (932.9 to 1107.2)	993.1 (909 to 1088.3)	-3 (-10 to 3)	343.3 (297.2 to 398.4)	344.1 (293.7 to 402)	0 (-5 to 6)	564.2 (493 to 631.3)	546.9 (490.1 to 608.5)	-2 (-8 to 2)	110.9 (90.6 to 139.4)	102.2 (85.7 to 122.4)	-8 (-17 to 4)
Environmental/occupational risks	341.1 (286.8 to 390.6)	306.1 (253.5 to 354.7)	-13 (-19 to -6)	104.2 (84.7 to 126)	100.7 (80.3 to 122.3)	-3 (-10 to 4)	196.8 (162 to 231.4)	171.8 (140.7 to 202.9)	-10 (-16 to -5)	40.1 (30.9 to 53.1)	33.6 (26.4 to 42.9)	-16 (-25 to -5)
Metabolic risks	1004.1 (902 to 1102.2)	1109.1 (1007.7 to 1199.2)	10 (3 to 18)	369.1 (314.7 to 431.4)	411.1 (352.8 to 475.1)	11 (6 to 18)	536 (454.4 to 606.7)	590.2 (522.3 to 651.9)	10 (5 to 16)	99 (77.4 to 128)	107.8 (90 to 130.3)	9 (-2 to 23)
World Bank Upper Middle Income
Age-standardized
Behavioural risks	2187.2 (2042.4 to 2337.1)	1382.3 (1282.7 to 1483.8)	-39 (-44 to -35)	766.4 (683.6 to 856.8)	583.9 (517.7 to 651.4)	-24 (-29 to -19)	1141 (1041.3 to 1284.5)	697 (645.1 to 744.8)	-37 (-40 to -34)	279.8 (192.2 to 325.6)	101.4 (88.6 to 113.1)	-64 (-69 to -50)
Environmental/occupational risks	586.5 (485.9 to 678.7)	331 (271.8 to 386.9)	-45 (-52 to -41)	179.1 (144.4 to 211.8)	130.1 (102.3 to 156.3)	-27 (-34 to -22)	321.7 (263.7 to 383.2)	175.5 (143.7 to 206.3)	-44 (-47 to -40)	85.8 (56.6 to 106.9)	25.5 (20.3 to 30.9)	-70 (-75 to -58)
Metabolic risks	1973 (1751.5 to 2184.3)	1361.1 (1210.5 to 1503.3)	-33 (-39 to -29)	791.7 (678.5 to 903.2)	620.7 (525.2 to 711.8)	-22 (-26 to -17)	957.5 (820.9 to 1103.8)	641.4 (564.3 to 713.4)	-31 (-34 to -28)	223.8 (153.6 to 272.8)	99 (84.8 to 113.6)	-56 (-62 to -40)
All Ages
Behavioural risks	1647.8 (1542.6 to 1757)	1731.2 (1608.8 to 1855.1)	0 (-8 to 7)	545.6 (491.1 to 604)	720.2 (639.9 to 805.3)	32 (23 to 40)	879.3 (804.9 to 987.2)	882.4 (817.1 to 941.6)	5 (0 to 10)	222.9 (155.9 to 257.4)	128.6 (112.3 to 143.3)	-42 (-50 to -22)
Environmental/occupational risks	448 (372 to 518.5)	414.3 (338.4 to 484.7)	-11 (-21 to -4)	128.8 (103.9 to 151.8)	160.1 (125.8 to 191.8)	24 (13 to 34)	250.5 (204.6 to 296.6)	222 (180.4 to 261.4)	-8 (-13 to -2)	68.8 (46.4 to 85.7)	32.3 (25.6 to 39.3)	-53 (-60 to -34)
Metabolic risks	1434.8 (1279.8 to 1583.7)	1684.5 (1501 to 1858.4)	12 (2 to 20)	541.3 (468.5 to 611.7)	754.2 (642.9 to 861.4)	39 (31 to 47)	719.3 (616.8 to 827.3)	805.7 (709.2 to 895.2)	17 (12 to 23)	174.2 (121.6 to 212.2)	124.6 (107 to 142.8)	-28 (-38 to -4)
World Bank High Income
Age-standardized
Behavioural risks	860 (799.5 to 923.3)	395.8 (353.7 to 437.4)	-58 (-60 to -56)	384.8 (338.2 to 431.1)	177.7 (147.3 to 208.6)	-54 (-57 to -51)	357.3 (335.9 to 380.2)	150.5 (137.6 to 163.2)	-54 (-56 to -52)	117.9 (108.1 to 128.1)	67.6 (59.9 to 76.2)	-43 (-46 to -40)
Environmental/occupational risks	139.4 (105.5 to 172.4)	57 (42.1 to 73)	-62 (-64 to -60)	58.8 (44.1 to 74.4)	24.1 (17.3 to 31.4)	-59 (-62 to -56)	60.3 (45.6 to 74.5)	22.9 (16.8 to 29.3)	-59 (-62 to -57)	20.3 (15.2 to 26)	10 (7.2 to 13.2)	-51 (-54 to -47)
Metabolic risks	947.4 (853.7 to 1033.5)	455.7 (398.6 to 513.1)	-56 (-57 to -54)	472.3 (405.1 to 534.1)	227.9 (188.9 to 268.6)	-52 (-55 to -49)	358.5 (322.1 to 391.4)	158.5 (140.6 to 174.8)	-52 (-54 to -50)	116.6 (102.6 to 130.8)	69.4 (59.7 to 79.5)	-40 (-43 to -37)
All Ages
Behavioural risks	1111.4 (1031.2 to 1194.1)	683.8 (610.9 to 761.2)	-45 (-47 to -42)	514.1 (451.2 to 577.4)	330.4 (271.7 to 390.5)	-36 (-40 to -32)	455.6 (427.3 to 485.3)	252.3 (228.3 to 275.4)	-38 (-42 to -36)	141.7 (129.9 to 154.2)	101.1 (89.5 to 114.4)	-29 (-32 to -25)
Environmental/occupational risks	179.1 (135.6 to 222.8)	99.8 (72.9 to 127.8)	-49 (-53 to -46)	78.5 (57.9 to 99.7)	46 (32.8 to 60.8)	-41 (-46 to -37)	76.2 (57.3 to 94.6)	38.6 (28 to 49)	-44 (-48 to -41)	24.4 (18.2 to 30.9)	15.1 (11 to 19.9)	-38 (-43 to -33)
Metabolic risks	1239.4 (1117.4 to 1352.4)	832.7 (722.5 to 944.3)	-40 (-43 to -37)	634.2 (541.8 to 718.4)	446.1 (364.8 to 529.6)	-30 (-35 to -25)	462.8 (414.1 to 506.5)	277.7 (243.3 to 310.2)	-33 (-36 to -30)	142.4 (124.7 to 158.7)	108.9 (93.3 to 124.9)	-23 (-28 to -19)
Note: Data were extracted from Global Burden of Disease Collaborative Network. Global Burden of Disease Study 2017 (GBD 2017) Results. Seattle, United States: Institute for Health Metrics and Evaluation (IHME), 2018. Available from http://ghdx.healthdata.org/gbd-results-tool. (Accessed May 19, 2019); Rates are defined per 100,000 people.
